# Supplementary material for: (S)-N-Phenyl-tert-butane­sulfinamide
Source: Acta Crystallogr Sect E Struct Rep Online. 2012 May 16;68(Pt 6):o1728. doi: 10.1107/S1600536812020673 (PMC3379318; doi:10.1107/S1600536812020673)
Supplement: Supplementary file 1 [file e-68-o1728-sup1.cif]

##############################################################################
#                                                                            #
# This CIF contains the data in a paper accepted for publication in          #
# Acta Crystallographica Section E. It conforms to the requirements of       #
# Notes for Authors for Acta Crystallographica Section E, and has been       #
# peer reviewed under the auspices of the IUCr Commission on Journals.       #
#                                                                            #
# Full details of the Crystallographic Information File format               #
# are given in the paper "The Crystallographic Information File (CIF):       #
# a New Standard Archive File for Crystallography" by S. R. Hall, F. H.      #
# Allen and I. D. Brown [Acta Cryst. (1991), A47, 655-685].                  #
#                                                                            #
# The current version of the core CIF dictionary is obtainable from          #
# ftp://ftp.iucr.org/pub/cif_core.dic.                                       #
#                                                                            #
# Software is freely available for graphical display of the structure(s)     #
# in this CIF. For information consult the CIF software page                 #
# http://www.iucr.org/resources/cif/software.                                #
#                                                                            #
# This file may be used for bona fide research purposes within the           #
# scientific community so long as proper attribution is given to the journal # 
# article from which it was obtained.                                        #
#                                                                            #
##############################################################################
data_I
_audit_creation_method
;
  Olex2 1.1
  (compiled 2011.11.01 svn.r2039, GUI svn.r3906)
;
_chemical_name_systematic
;
(<i>S</i>)-<i>N</i>-Phenyl-<i>tert</i>-butanesulfinamide
;
_chemical_formula_moiety     'C10 H15 N O S'
_chemical_formula_sum     'C10 H15 N O S'
_chemical_formula_iupac     'C10 H15 N O S'
_chemical_formula_weight     197.29
_chemical_melting_point     ?
_chemical_melting_point_gt     383
_chemical_melting_point_lt     386
_symmetry_space_group_name_H-M     'P 21 21 21'
_space_group_crystal_system     orthorhombic
_space_group_name_Hall     'P 2ac 2ab'
loop_
    _space_group_symop_operation_xyz
    'x, y, z'
    '-x+1/2, -y, z+1/2'
    'x+1/2, -y+1/2, -z'
    '-x, y+1/2, -z+1/2'
_cell_length_a     9.3596(4)
_cell_length_b     10.4702(4)
_cell_length_c     22.7438(10)
_cell_angle_alpha     90.00
_cell_angle_beta     90.00
_cell_angle_gamma     90.00
_cell_volume     2228.82(17)
_cell_formula_units_Z     8
_cell_measurement_reflns_used     1915
_cell_measurement_theta_min     3.0474
_cell_measurement_theta_max     29.1052
_cell_measurement_temperature     293(2)
_exptl_crystal_description     block
_exptl_crystal_colour     colourless
_exptl_crystal_size_max     0.38
_exptl_crystal_size_mid     0.32
_exptl_crystal_size_min     0.30
_exptl_crystal_density_diffrn     1.176
_exptl_crystal_density_meas     ?
_exptl_crystal_density_method     'not measured'
_exptl_crystal_F_000     848
_exptl_absorpt_coefficient_mu     0.254
_exptl_absorpt_correction_type     multi-scan
_exptl_absorpt_process_details
;
(CrysAlis PRO; Agilent, 2011)
;
_exptl_absorpt_correction_T_min     0.98738
_exptl_absorpt_correction_T_max     1.00000
_exptl_special_details
;
;
_diffrn_ambient_temperature     293.15
_diffrn_radiation_type     'Mo K\a'
_diffrn_radiation_wavelength     0.7107
_diffrn_radiation_monochromator     graphite
_diffrn_measurement_device_type     'Aglenet Xcalibur Eos'
_diffrn_measurement_method     '\w scans'
_diffrn_detector_area_resol_mean     16.0874
_diffrn_reflns_number     6065
_diffrn_reflns_av_R_equivalents     0.0254
_diffrn_reflns_theta_min     3.05
_diffrn_reflns_theta_max     26.36
_diffrn_reflns_theta_full     26.36
_diffrn_measured_fraction_theta_max     0.997
_diffrn_measured_fraction_theta_full     0.997
_diffrn_reflns_limit_h_min     -11
_diffrn_reflns_limit_h_max     8
_diffrn_reflns_limit_k_min     -13
_diffrn_reflns_limit_k_max     10
_diffrn_reflns_limit_l_min     -16
_diffrn_reflns_limit_l_max     28
_diffrn_standards_number     ?
_diffrn_standards_interval_count     ?
_diffrn_standards_interval_time     ?
_diffrn_standards_decay_%     ?
_refine_special_details
;
Refinement of <i>F</i>^2^ against ALL reflections. The weighted <i>R</i>-factor
<i>wR</i> and goodness of fit <i>S</i> are based on <i>F</i>^2^, conventional
<i>R</i>-factors <i>R</i> are based on <i>F</i>, with <i>F</i> set to zero for
negative <i>F</i>^2^. The threshold expression of <i>F</i>^2^ >
\s(<i>F</i>^2^) is used only for calculating <i>R</i>-factors(gt) <i>etc</i>.
and is not relevant to the choice of reflections for refinement.
<i>R</i>-factors based on <i>F</i>^2^ are statistically about twice as large
as those based on <i>F</i>, and <i>R</i>- factors based on ALL data will be
even larger.
;
_reflns_number_total     3993
_reflns_number_gt     2503
_reflns_threshold_expression     I>2sigma(I)
_refine_ls_structure_factor_coef     Fsqd
_refine_ls_matrix_type     full
_refine_ls_R_factor_all     0.0988
_refine_ls_R_factor_gt     0.0539
_refine_ls_wR_factor_gt     0.0774
_refine_ls_wR_factor_ref     0.0897
_refine_ls_goodness_of_fit_ref     0.977
_refine_ls_restrained_S_all     0.977
_refine_ls_number_reflns     3993
_refine_ls_number_parameters     249
_refine_ls_number_restraints     0
_refine_ls_hydrogen_treatment     mixed
_refine_ls_weighting_scheme     calc
_refine_ls_weighting_details
         'calc w=1/[\s^2^(Fo^2^)+(0.0271P)^2^+0.0000P] where P=(Fo^2^+2Fc^2^)/3'
_atom_sites_solution_hydrogens     geom
_atom_sites_solution_primary     direct
_atom_sites_solution_secondary     difmap
_refine_ls_shift/su_max     0.001
_refine_ls_shift/su_mean     0.000
_refine_diff_density_max     0.259
_refine_diff_density_min     -0.262
_refine_ls_extinction_method     none
_refine_ls_extinction_coef     ?
_refine_ls_abs_structure_details     'Flack (1983), 1390 Friedel pairs'
_refine_ls_abs_structure_Flack     -0.09(9)
loop_
    _atom_type_symbol
    _atom_type_description
    _atom_type_scat_dispersion_real
    _atom_type_scat_dispersion_imag
    _atom_type_scat_source
    'C' 'C' 0.0033 0.0016
                         'International Tables Vol C Tables 4.2.6.8 and 6.1.1.4'
    'H' 'H' 0.0000 0.0000
                         'International Tables Vol C Tables 4.2.6.8 and 6.1.1.4'
    'N' 'N' 0.0061 0.0033
                         'International Tables Vol C Tables 4.2.6.8 and 6.1.1.4'
    'O' 'O' 0.0106 0.0060
                         'International Tables Vol C Tables 4.2.6.8 and 6.1.1.4'
    'S' 'S' 0.1246 0.1234
                         'International Tables Vol C Tables 4.2.6.8 and 6.1.1.4'
_computing_data_collection
;
CrysAlis PRO (Agilent, 2011)
;
_computing_cell_refinement
;
CrysAlis PRO (Agilent, 2011)
;
_computing_data_reduction
;
CrysAlis PRO (Agilent, 2011)
;
_computing_structure_solution
;
SHELXS97 (Sheldrick, 2008)
;
_computing_structure_refinement
;
SHELXL97 (Sheldrick, 2008)
;
_computing_molecular_graphics
;
OLEX2 (Dolomanov <i>et al.</i>, 2009)
;
_computing_publication_material
;
OLEX2 (Dolomanov <i>et al.</i>, 2009)
;
loop_
    _atom_site_type_symbol
    _atom_site_label
    _atom_site_fract_x
    _atom_site_fract_y
    _atom_site_fract_z
    _atom_site_U_iso_or_equiv
    _atom_site_adp_type
    _atom_site_calc_flag
    _atom_site_refinement_flags
    _atom_site_occupancy
    _atom_site_symmetry_multiplicity
    _atom_site_disorder_assembly
    _atom_site_disorder_group
    S S1 -0.63522(11) -0.88887(8) -0.08184(4) 0.0658(3) Uani d . 1 1 . .
    S S2 0.04812(9) -1.49605(8) 0.25283(4) 0.0596(2) Uani d . 1 1 . .
    O O1 -0.6196(3) -0.7833(2) -0.12453(11) 0.0943(9) Uani d . 1 1 . .
    O O2 0.0446(3) -1.3883(2) 0.20975(9) 0.0730(7) Uani d . 1 1 . .
    N N1 -0.5152(4) -0.9991(3) -0.09407(14) 0.0781(10) Uani d . 1 1 . .
    H H1 -0.517(3) -1.037(2) -0.1245(12) 0.051(11) Uiso d . 1 1 . .
    N N2 0.0029(4) -1.4435(3) 0.31882(13) 0.0702(10) Uani d . 1 1 . .
    H H2 0.042(3) -1.376(2) 0.3290(11) 0.038(9) Uiso d . 1 1 . .
    C C1 -0.3963(4) -1.0169(3) -0.05740(14) 0.0567(9) Uani d . 1 1 . .
    C C2 -0.3226(4) -1.1295(3) -0.06151(15) 0.0697(11) Uani d . 1 1 . .
    H H2A -0.3507 -1.1910 -0.0887 0.084 Uiso calc R 1 1 . .
    C C3 -0.2065(5) -1.1521(4) -0.02543(17) 0.0783(12) Uani d . 1 1 . .
    H H3 -0.1560 -1.2283 -0.0289 0.094 Uiso calc R 1 1 . .
    C C4 -0.1653(5) -1.0632(5) 0.01535(16) 0.0814(13) Uani d . 1 1 . .
    H H4 -0.0881 -1.0792 0.0400 0.098 Uiso calc R 1 1 . .
    C C5 -0.2383(5) -0.9517(4) 0.01931(17) 0.0805(12) Uani d . 1 1 . .
    H H5 -0.2106 -0.8912 0.0470 0.097 Uiso calc R 1 1 . .
    C C6 -0.3530(5) -0.9262(3) -0.01707(15) 0.0683(11) Uani d . 1 1 . .
    H H6 -0.4007 -0.8485 -0.0144 0.082 Uiso calc R 1 1 . .
    C C7 -0.7985(4) -0.9729(3) -0.10372(14) 0.0651(10) Uani d . 1 1 . .
    C C8 -0.7966(4) -0.9995(4) -0.17018(14) 0.0892(12) Uani d . 1 1 . .
    H H8A -0.7820 -0.9209 -0.1911 0.134 Uiso calc R 1 1 . .
    H H8B -0.8861 -1.0365 -0.1818 0.134 Uiso calc R 1 1 . .
    H H8C -0.7204 -1.0577 -0.1792 0.134 Uiso calc R 1 1 . .
    C C9 -0.9184(4) -0.8808(3) -0.08820(16) 0.0868(12) Uani d . 1 1 . .
    H H9A -0.9160 -0.8631 -0.0468 0.130 Uiso calc R 1 1 . .
    H H9B -1.0086 -0.9185 -0.0982 0.130 Uiso calc R 1 1 . .
    H H9C -0.9061 -0.8027 -0.1097 0.130 Uiso calc R 1 1 . .
    C C10 -0.8088(4) -1.0947(3) -0.06758(17) 0.1018(15) Uani d . 1 1 . .
    H H10A -0.7340 -1.1523 -0.0790 0.153 Uiso calc R 1 1 . .
    H H10B -0.8999 -1.1343 -0.0743 0.153 Uiso calc R 1 1 . .
    H H10C -0.7991 -1.0744 -0.0266 0.153 Uiso calc R 1 1 . .
    C C11 -0.1317(4) -1.4709(3) 0.34283(13) 0.0549(9) Uani d . 1 1 . .
    C C12 -0.2013(4) -1.5837(3) 0.33049(14) 0.0687(11) Uani d . 1 1 . .
    H H12 -0.1604 -1.6432 0.3052 0.082 Uiso calc R 1 1 . .
    C C13 -0.3322(4) -1.6075(4) 0.35607(17) 0.0791(11) Uani d . 1 1 . .
    H H13 -0.3804 -1.6823 0.3466 0.095 Uiso calc R 1 1 . .
    C C14 -0.3932(4) -1.5244(5) 0.39494(17) 0.0868(13) Uani d . 1 1 . .
    H H14 -0.4807 -1.5427 0.4123 0.104 Uiso calc R 1 1 . .
    C C15 -0.3220(4) -1.4137(4) 0.40762(16) 0.0815(13) Uani d . 1 1 . .
    H H15 -0.3619 -1.3566 0.4343 0.098 Uiso calc R 1 1 . .
    C C16 -0.1937(4) -1.3846(3) 0.38212(14) 0.0705(10) Uani d . 1 1 . .
    H H16 -0.1481 -1.3080 0.3909 0.085 Uiso calc R 1 1 . .
    C C17 0.2373(4) -1.5304(3) 0.26576(14) 0.0632(10) Uani d . 1 1 . .
    C C18 0.2876(5) -1.5848(4) 0.20743(18) 0.1162(16) Uani d . 1 1 . .
    H H18A 0.2232 -1.6508 0.1950 0.174 Uiso calc R 1 1 . .
    H H18B 0.3817 -1.6199 0.2120 0.174 Uiso calc R 1 1 . .
    H H18C 0.2898 -1.5182 0.1785 0.174 Uiso calc R 1 1 . .
    C C19 0.3190(4) -1.4111(3) 0.28162(15) 0.0825(12) Uani d . 1 1 . .
    H H19A 0.3082 -1.3490 0.2509 0.124 Uiso calc R 1 1 . .
    H H19B 0.4184 -1.4314 0.2863 0.124 Uiso calc R 1 1 . .
    H H19C 0.2825 -1.3768 0.3178 0.124 Uiso calc R 1 1 . .
    C C20 0.2443(5) -1.6306(4) 0.31436(17) 0.1057(15) Uani d . 1 1 . .
    H H20A 0.2186 -1.5922 0.3512 0.159 Uiso calc R 1 1 . .
    H H20B 0.3397 -1.6639 0.3169 0.159 Uiso calc R 1 1 . .
    H H20C 0.1791 -1.6988 0.3056 0.159 Uiso calc R 1 1 . .
loop_
    _atom_site_aniso_label
    _atom_site_aniso_U_11
    _atom_site_aniso_U_22
    _atom_site_aniso_U_33
    _atom_site_aniso_U_12
    _atom_site_aniso_U_13
    _atom_site_aniso_U_23
    S1 0.0774(6) 0.0593(5) 0.0608(5) 0.0046(6) 0.0068(6) -0.0011(5)
    S2 0.0663(5) 0.0637(5) 0.0488(4) -0.0082(6) 0.0024(5) -0.0111(5)
    O1 0.102(2) 0.0703(15) 0.1102(19) -0.0104(17) 0.011(2) 0.0274(15)
    O2 0.0870(17) 0.0736(15) 0.0582(14) 0.0001(18) -0.0085(15) 0.0076(12)
    N1 0.087(2) 0.092(2) 0.0550(19) 0.022(2) -0.005(2) -0.027(2)
    N2 0.078(2) 0.071(2) 0.0618(19) -0.024(2) 0.0131(19) -0.0221(17)
    C1 0.067(2) 0.060(2) 0.0430(18) 0.001(2) 0.0080(18) -0.0012(18)
    C2 0.078(3) 0.067(3) 0.063(2) 0.000(3) 0.003(2) -0.0006(19)
    C3 0.082(3) 0.075(3) 0.078(3) 0.017(3) 0.013(3) 0.010(2)
    C4 0.077(3) 0.106(3) 0.061(3) 0.002(3) -0.003(3) 0.012(3)
    C5 0.094(3) 0.088(3) 0.059(3) -0.011(3) 0.002(3) -0.004(2)
    C6 0.087(3) 0.066(2) 0.052(2) -0.002(3) 0.007(2) 0.0038(19)
    C7 0.072(3) 0.054(2) 0.069(2) 0.004(2) 0.009(2) 0.0059(18)
    C8 0.087(3) 0.102(3) 0.078(3) 0.004(3) -0.009(3) -0.017(2)
    C9 0.076(3) 0.083(3) 0.101(3) 0.011(3) 0.014(3) -0.004(2)
    C10 0.116(4) 0.073(3) 0.117(3) -0.010(3) 0.024(3) 0.021(2)
    C11 0.062(2) 0.057(2) 0.0462(19) -0.001(2) 0.000(2) 0.0024(17)
    C12 0.068(3) 0.073(3) 0.065(2) 0.001(2) 0.012(2) -0.0014(19)
    C13 0.071(3) 0.082(3) 0.084(3) -0.009(3) 0.007(3) 0.004(2)
    C14 0.065(3) 0.117(3) 0.079(3) 0.010(3) 0.014(2) 0.017(3)
    C15 0.081(3) 0.097(3) 0.066(3) 0.027(3) 0.017(3) -0.004(2)
    C16 0.086(3) 0.070(2) 0.055(2) 0.012(3) 0.008(2) -0.004(2)
    C17 0.068(2) 0.063(2) 0.058(2) 0.002(2) 0.001(2) -0.0055(18)
    C18 0.091(3) 0.150(4) 0.107(3) 0.016(3) 0.013(3) -0.052(3)
    C19 0.071(3) 0.078(3) 0.098(3) -0.009(2) -0.004(2) -0.002(2)
    C20 0.105(3) 0.084(3) 0.128(4) 0.000(3) -0.019(3) 0.025(3)
_geom_special_details
;
All e.s.d.'s (except the e.s.d. in the dihedral angle between two l.s. planes)
are estimated using the full covariance matrix. The cell e.s.d.'s are taken
into account individually in the estimation of e.s.d.'s in distances, angles
and torsion angles; correlations between e.s.d.'s in cell parameters are only
used when they are defined by crystal symmetry. An approximate (isotropic)
treatment of cell e.s.d.'s is used for estimating e.s.d.'s involving l.s.
planes.
;
loop_
    _geom_bond_atom_site_label_1
    _geom_bond_atom_site_label_2
    _geom_bond_site_symmetry_2
    _geom_bond_distance
    _geom_bond_publ_flag
    S1 O1 . 1.479(2) ?
    S1 N1 . 1.634(3) ?
    S1 C7 . 1.832(4) ?
    S2 O2 . 1.494(2) ?
    S2 N2 . 1.654(3) ?
    S2 C17 . 1.831(4) ?
    N1 H1 . 0.80(3) ?
    N1 C1 . 1.403(4) ?
    N2 H2 . 0.83(2) ?
    N2 C11 . 1.403(4) ?
    C1 C2 . 1.370(4) ?
    C1 C6 . 1.381(4) ?
    C2 H2A . 0.9300 ?
    C2 C3 . 1.382(5) ?
    C3 H3 . 0.9300 ?
    C3 C4 . 1.370(5) ?
    C4 H4 . 0.9300 ?
    C4 C5 . 1.356(5) ?
    C5 H5 . 0.9300 ?
    C5 C6 . 1.381(5) ?
    C6 H6 . 0.9300 ?
    C7 C8 . 1.537(4) ?
    C7 C9 . 1.521(4) ?
    C7 C10 . 1.520(4) ?
    C8 H8A . 0.9600 ?
    C8 H8B . 0.9600 ?
    C8 H8C . 0.9600 ?
    C9 H9A . 0.9600 ?
    C9 H9B . 0.9600 ?
    C9 H9C . 0.9600 ?
    C10 H10A . 0.9600 ?
    C10 H10B . 0.9600 ?
    C10 H10C . 0.9600 ?
    C11 C12 . 1.378(4) ?
    C11 C16 . 1.397(4) ?
    C12 H12 . 0.9300 ?
    C12 C13 . 1.379(5) ?
    C13 H13 . 0.9300 ?
    C13 C14 . 1.365(5) ?
    C14 H14 . 0.9300 ?
    C14 C15 . 1.368(5) ?
    C15 H15 . 0.9300 ?
    C15 C16 . 1.368(5) ?
    C16 H16 . 0.9300 ?
    C17 C18 . 1.519(4) ?
    C17 C19 . 1.509(4) ?
    C17 C20 . 1.526(4) ?
    C18 H18A . 0.9600 ?
    C18 H18B . 0.9600 ?
    C18 H18C . 0.9600 ?
    C19 H19A . 0.9600 ?
    C19 H19B . 0.9600 ?
    C19 H19C . 0.9600 ?
    C20 H20A . 0.9600 ?
    C20 H20B . 0.9600 ?
    C20 H20C . 0.9600 ?
loop_
    _geom_angle_atom_site_label_1
    _geom_angle_atom_site_label_2
    _geom_angle_atom_site_label_3
    _geom_angle_site_symmetry_1
    _geom_angle_site_symmetry_3
    _geom_angle
    _geom_angle_publ_flag
    O1 S1 N1 . . 110.38(17) ?
    O1 S1 C7 . . 105.27(16) ?
    N1 S1 C7 . . 100.83(16) ?
    O2 S2 N2 . . 109.77(14) ?
    O2 S2 C17 . . 105.97(15) ?
    N2 S2 C17 . . 99.62(16) ?
    S1 N1 H1 . . 119(2) ?
    C1 N1 S1 . . 122.5(3) ?
    C1 N1 H1 . . 118(2) ?
    S2 N2 H2 . . 115.2(19) ?
    C11 N2 S2 . . 121.0(3) ?
    C11 N2 H2 . . 117.5(19) ?
    C2 C1 N1 . . 118.3(3) ?
    C2 C1 C6 . . 119.3(3) ?
    C6 C1 N1 . . 122.5(4) ?
    C1 C2 H2A . . 119.9 ?
    C1 C2 C3 . . 120.2(4) ?
    C3 C2 H2A . . 119.9 ?
    C2 C3 H3 . . 119.8 ?
    C4 C3 C2 . . 120.5(4) ?
    C4 C3 H3 . . 119.8 ?
    C3 C4 H4 . . 120.4 ?
    C5 C4 C3 . . 119.2(4) ?
    C5 C4 H4 . . 120.4 ?
    C4 C5 H5 . . 119.4 ?
    C4 C5 C6 . . 121.2(4) ?
    C6 C5 H5 . . 119.4 ?
    C1 C6 C5 . . 119.6(4) ?
    C1 C6 H6 . . 120.2 ?
    C5 C6 H6 . . 120.2 ?
    C8 C7 S1 . . 110.1(3) ?
    C9 C7 S1 . . 104.3(2) ?
    C9 C7 C8 . . 110.6(3) ?
    C10 C7 S1 . . 108.0(3) ?
    C10 C7 C8 . . 112.4(3) ?
    C10 C7 C9 . . 111.1(3) ?
    C7 C8 H8A . . 109.5 ?
    C7 C8 H8B . . 109.5 ?
    C7 C8 H8C . . 109.5 ?
    H8A C8 H8B . . 109.5 ?
    H8A C8 H8C . . 109.5 ?
    H8B C8 H8C . . 109.5 ?
    C7 C9 H9A . . 109.5 ?
    C7 C9 H9B . . 109.5 ?
    C7 C9 H9C . . 109.5 ?
    H9A C9 H9B . . 109.5 ?
    H9A C9 H9C . . 109.5 ?
    H9B C9 H9C . . 109.5 ?
    C7 C10 H10A . . 109.5 ?
    C7 C10 H10B . . 109.5 ?
    C7 C10 H10C . . 109.5 ?
    H10A C10 H10B . . 109.5 ?
    H10A C10 H10C . . 109.5 ?
    H10B C10 H10C . . 109.5 ?
    C12 C11 N2 . . 121.4(3) ?
    C12 C11 C16 . . 119.3(4) ?
    C16 C11 N2 . . 119.3(3) ?
    C11 C12 H12 . . 120.4 ?
    C11 C12 C13 . . 119.2(4) ?
    C13 C12 H12 . . 120.4 ?
    C12 C13 H13 . . 119.0 ?
    C14 C13 C12 . . 122.0(4) ?
    C14 C13 H13 . . 119.0 ?
    C13 C14 H14 . . 120.9 ?
    C13 C14 C15 . . 118.2(4) ?
    C15 C14 H14 . . 120.9 ?
    C14 C15 H15 . . 119.1 ?
    C14 C15 C16 . . 121.8(4) ?
    C16 C15 H15 . . 119.1 ?
    C11 C16 H16 . . 120.3 ?
    C15 C16 C11 . . 119.4(4) ?
    C15 C16 H16 . . 120.3 ?
    C18 C17 S2 . . 103.5(2) ?
    C18 C17 C20 . . 111.2(3) ?
    C19 C17 S2 . . 111.5(2) ?
    C19 C17 C18 . . 111.3(3) ?
    C19 C17 C20 . . 112.0(3) ?
    C20 C17 S2 . . 107.0(3) ?
    C17 C18 H18A . . 109.5 ?
    C17 C18 H18B . . 109.5 ?
    C17 C18 H18C . . 109.5 ?
    H18A C18 H18B . . 109.5 ?
    H18A C18 H18C . . 109.5 ?
    H18B C18 H18C . . 109.5 ?
    C17 C19 H19A . . 109.5 ?
    C17 C19 H19B . . 109.5 ?
    C17 C19 H19C . . 109.5 ?
    H19A C19 H19B . . 109.5 ?
    H19A C19 H19C . . 109.5 ?
    H19B C19 H19C . . 109.5 ?
    C17 C20 H20A . . 109.5 ?
    C17 C20 H20B . . 109.5 ?
    C17 C20 H20C . . 109.5 ?
    H20A C20 H20B . . 109.5 ?
    H20A C20 H20C . . 109.5 ?
    H20B C20 H20C . . 109.5 ?
loop_
    _geom_hbond_atom_site_label_D
    _geom_hbond_atom_site_label_H
    _geom_hbond_atom_site_label_A
    _geom_hbond_site_symmetry_A
    _geom_hbond_distance_DH
    _geom_hbond_distance_HA
    _geom_hbond_distance_DA
    _geom_hbond_angle_DHA
    N1 H1 O2 3_425 0.80(3) 2.17(3) 2.937(4) 161(3)
    N2 H2 O1 2_435 0.83(2) 2.11(2) 2.914(4) 166(3)
data_global
_journal_date_recd_electronic     2012-04-24
_journal_date_accepted     2012-05-07
_journal_name_full     'Acta Crystallographica, Section E'
_journal_year     2012
_journal_volume     68
_journal_issue      6
_journal_page_first     o1728
_journal_page_last     o1728
_journal_paper_category     QO
_journal_paper_doi     10.1107/S1600536812020673
_journal_coeditor_code     RZ2751
_publ_contact_author_name     'Zeng, Qingle'
_publ_contact_author_address
;
Institute of Green Catalysis and Synthesis
College of Materials and Chemistry & Chemical Engineering
Chengdu University of Technology
Chengdu 610059
People's Republic of China
;
_publ_contact_author_email     'qinglezeng@hotmail.com'
_publ_contact_author_fax     '0086-28-84079074'
_publ_contact_author_phone     '0086-13568999842'
_publ_section_title
;
(<i>S</i>)-<i>N</i>-Phenyl-<i>tert</i>-butanesulfinamide
;
loop_
    _publ_author_name
    _publ_author_address
    'Sun, Xiaofei'
;
Institute of Green Catalysis and Synthesis
College of Materials and Chemistry & Chemical Engineering
Chengdu University of Technology
Chengdu 610059
People's Republic of China
;
    'Zhang, Xiaoping'
;
Institute of Green Catalysis and Synthesis
College of Materials and Chemistry & Chemical Engineering
Chengdu University of Technology
Chengdu 610059
People's Republic of China
;
    'Zhang, Binbin'
;
Institute of Green Catalysis and Synthesis
College of Materials and Chemistry & Chemical Engineering
Chengdu University of Technology
Chengdu 610059
People's Republic of China
;
    'Wang, Wenguo'
;
Fujian Institute of Research on the Structure of Matter
Chinese Academy of Sciences
Fuzhou 350002
People's Republic of China
;
    'Zeng, Qingle'
;
Institute of Green Catalysis and Synthesis
College of Materials and Chemistry & Chemical Engineering
Chengdu University of Technology
Chengdu 610059
People's Republic of China
;
