# Supplementary material for: (S)-N-Phenyl-tert-butane­sulfinamide
Source: Acta Crystallogr Sect E Struct Rep Online. 2012 May 16;68(Pt 6):o1728. doi: 10.1107/S1600536812020673 (PMC3379318; doi:10.1107/S1600536812020673)
Supplement: Supplementary file 2 [file e-68-o1728-Isup2.hkl]

# 
# h,k,l, Fc-squared, Fo-squared, sigma(Fo-squared) and status flag 
# 
data_I
_shelx_title  '120412_s1_txz in P212121#  19' 
_shelx_refln_list_code    4
_shelx_F_calc_maximum      210.90 
_exptl_crystal_F_000       848.00 
_reflns_d_resolution_high  0.8003 
 
loop_ 
 _symmetry_equiv_pos_as_xyz 
 'x, y, z' 
 '-x+1/2, -y, z+1/2' 
 'x+1/2, -y+1/2, -z' 
 '-x, y+1/2, -z+1/2' 
 
_cell_length_a     9.3596 
_cell_length_b    10.4702 
_cell_length_c    22.7438 
_cell_angle_alpha  90.000 
_cell_angle_beta   90.000 
_cell_angle_gamma  90.000 
 
_shelx_F_squared_multiplier     1.000 
 
loop_ 
 _refln_index_h 
 _refln_index_k 
 _refln_index_l 
 _refln_F_squared_calc 
 _refln_F_squared_meas 
 _refln_F_squared_sigma 
 _refln_observed_status 
   2   0   0    12193.14    11775.33     46.89 o 
   4   0   0      191.39      192.75     12.99 o 
   6   0   0      547.28      551.23     35.80 o 
   8   0   0       14.21        9.52     10.12 o 
  10   0   0        6.50        6.87     13.74 o 
   2   1   0      799.31      834.79     13.31 o 
   3   1   0      132.71      131.87      5.39 o 
   4   1   0       53.18       57.17      5.01 o 
   5   1   0     4228.46     4243.10     38.24 o 
   6   1   0      116.95      123.40     11.14 o 
   7   1   0      116.90      111.21     13.80 o 
   8   1   0       23.00       21.63     13.32 o 
   9   1   0       23.12       18.39     23.58 o 
  10   1   0       19.23        7.09     10.40 o 
  11   1   0       24.78       19.56      9.80 o 
   1   2   0      233.64      252.79     10.39 o 
   2   2   0        7.96        6.15      3.33 o 
   3   2   0     6804.40     6670.94     46.58 o 
   4   2   0     1092.23     1190.43     28.05 o 
   5   2   0       28.85       22.61      4.68 o 
   6   2   0       51.04       48.38      5.98 o 
   7   2   0      168.52      165.19     14.23 o 
   8   2   0       20.96       17.22      7.82 o 
   9   2   0        2.63       -0.05      7.32 o 
  10   2   0        7.79       10.38      8.47 o 
  11   2   0        8.45        8.01      8.59 o 
   1   3   0       71.42       68.97      4.59 o 
   2   3   0        5.73        5.37      3.51 o 
   3   3   0     2558.05     2790.53     40.65 o 
   4   3   0        0.87        5.53      3.40 o 
   5   3   0       82.30       83.21      9.49 o 
   6   3   0       28.22       26.50      5.06 o 
   7   3   0        0.02       -4.32      6.50 o 
   8   3   0       11.03        8.45      8.72 o 
   9   3   0       37.75       55.21     13.68 o 
  10   3   0       18.62       16.31     17.52 o 
  11   3   0       10.18       21.04      9.39 o 
   0   4   0     1865.99     1934.52     36.92 o 
   1   4   0      508.95      491.56     12.92 o 
   2   4   0     4365.03     4440.23     60.35 o 
   3   4   0     1386.93     1353.06     30.61 o 
   4   4   0      440.35      426.16     18.76 o 
   5   4   0        3.12        2.95      8.33 o 
   6   4   0      291.27      272.01     17.60 o 
   7   4   0       25.31       23.78      7.49 o 
   8   4   0        5.78        1.83      6.65 o 
   9   4   0       54.72       37.10      9.47 o 
  10   4   0        2.63       -2.63      9.98 o 
  11   4   0        0.28       -5.10     14.65 o 
   1   5   0      309.43      339.41     11.98 o 
   2   5   0      252.26      273.83     16.39 o 
   3   5   0      284.54      276.87     14.78 o 
   4   5   0        9.81       30.73      6.58 o 
   5   5   0       13.40       25.67     14.17 o 
   6   5   0       92.31      137.00     22.87 o 
   7   5   0       29.15       42.63     15.98 o 
   8   5   0       22.22       19.82     12.36 o 
   9   5   0        9.39        6.24      8.30 o 
  10   5   0        0.76       -7.08     11.60 o 
   0   6   0       53.17       53.58      8.35 o 
   1   6   0       96.30      114.84     10.76 o 
   2   6   0      885.79      900.18     30.97 o 
   3   6   0       35.41       46.61     20.03 o 
   4   6   0      267.84      309.94     32.49 o 
   5   6   0        1.76       16.96     13.67 o 
   6   6   0      287.03      294.08     32.71 o 
   7   6   0       53.88       44.85     15.97 o 
   8   6   0        4.09       16.29     12.65 o 
   9   6   0       41.96       13.16      9.39 o 
  10   6   0        1.32       -7.18     10.62 o 
   1   7   0       67.79       63.59      7.08 o 
   2   7   0      697.07      684.83     28.61 o 
   3   7   0       97.07       89.59     21.43 o 
   4   7   0       98.17      103.81     22.18 o 
   5   7   0      260.08      337.72     36.91 o 
   6   7   0       36.24       17.55     15.30 o 
   7   7   0       31.12       29.02     15.74 o 
   8   7   0        0.21        4.32     12.69 o 
   9   7   0        0.05       -4.63     13.22 o 
   0   8   0     1735.43     1597.78     46.35 o 
   1   8   0      480.94      471.91     18.32 o 
   2   8   0       90.72      131.14     24.22 o 
   3   8   0      421.20      485.16     43.75 o 
   4   8   0       16.28       55.92     21.03 o 
   5   8   0        5.52       13.80     16.33 o 
   6   8   0        9.48        5.07     14.27 o 
   7   8   0       39.65       31.18     17.01 o 
   8   8   0       13.82       19.94     16.32 o 
   9   8   0        1.24      -12.34     15.54 o 
   1   9   0      328.99      332.09     16.11 o 
   2   9   0       13.24       32.08     17.35 o 
   3   9   0       27.92       45.79     19.28 o 
   4   9   0       50.63       65.13     23.03 o 
   5   9   0      288.48      308.26     39.90 o 
   6   9   0        3.44       25.55     18.54 o 
   7   9   0       23.62        9.56     13.87 o 
   8   9   0       17.40       16.42     17.19 o 
   0  10   0      521.53      636.74     51.40 o 
   1  10   0       61.12      130.82     19.62 o 
   2  10   0       39.12       53.36     30.36 o 
   3  10   0       23.96       44.90     12.35 o 
   4  10   0       31.43       37.46     13.92 o 
   5  10   0       27.69       48.21     22.94 o 
   6  10   0        1.31       42.54     23.53 o 
   7  10   0        9.36       23.44     19.38 o 
   1  11   0        9.50       51.96     15.65 o 
   2  11   0       60.81       94.98     18.10 o 
   3  11   0       92.80      154.70     25.61 o 
   4  11   0        7.91        3.90     14.50 o 
   5  11   0        8.42       32.84     21.27 o 
   6  11   0        9.36       61.49     25.62 o 
   0  12   0        0.90        7.54     15.74 o 
   1  12   0        6.32       29.81     14.05 o 
   2  12   0       13.81       18.12     11.00 o 
   3  12   0        0.04        8.24     17.76 o 
   4  12   0        8.08       -1.35     17.87 o 
   1  13   0       25.25       55.51     16.36 o 
   2   0   1      220.53      226.15      6.88 o 
   3   0   1     4429.65     4424.48     34.66 o 
   4   0   1        2.76        0.70      3.45 o 
   5   0   1       19.82       17.96      4.89 o 
   6   0   1      287.32      268.34     18.15 o 
   7   0   1       87.86      102.49     23.38 o 
   8   0   1       68.88       60.66     19.15 o 
   9   0   1        7.73        6.66      7.79 o 
  10   0   1       27.88       24.93      9.58 o 
  11   0   1       77.96       84.96     15.63 o 
 -11   1   1        0.52       -1.24      9.71 o 
 -10   1   1        4.38       -3.78     13.84 o 
  -9   1   1        1.10       -2.46      7.32 o 
  -8   1   1      101.62      114.34     16.70 o 
  -7   1   1      546.47      525.50     19.38 o 
  -6   1   1     1023.69      972.40     27.87 o 
  -5   1   1     1180.52     1171.89     28.13 o 
  -4   1   1     3201.26     3139.21     34.19 o 
  -3   1   1     2199.43     2275.54     22.73 o 
  -2   1   1     1802.95     1770.32     19.31 o 
  -1   1   1     2404.00     2386.80     35.42 o 
   1   1   1     2405.13     2379.39     23.97 o 
   2   1   1     1816.30     1825.61     25.49 o 
   3   1   1     2242.84     2299.89     33.45 o 
   4   1   1     3193.01     3137.45     36.96 o 
   5   1   1     1186.79     1162.24     32.07 o 
   6   1   1     1013.72      963.88     25.75 o 
   7   1   1      543.26      535.99     37.82 o 
   8   1   1      103.60      116.56     18.33 o 
   9   1   1        0.96        1.01      8.98 o 
  10   1   1        4.29        1.45      9.56 o 
  11   1   1        0.59       -0.67      9.62 o 
 -11   2   1       31.56       31.57     11.75 o 
 -10   2   1        1.33        5.73      8.79 o 
  -9   2   1       25.83       20.46     14.06 o 
  -8   2   1      106.92      111.13     10.51 o 
  -7   2   1        0.06       -7.66      7.66 o 
  -6   2   1      163.00      161.63     12.59 o 
  -5   2   1      403.90      441.60     18.61 o 
  -4   2   1      473.01      479.49     14.46 o 
  -3   2   1     4998.32     5062.64     47.42 o 
  -2   2   1     2865.14     2979.91     34.40 o 
  -1   2   1     8280.55     8082.82     65.04 o 
   0   2   1      370.22      353.38     13.19 o 
   1   2   1     8325.38     7726.76     81.31 o 
   2   2   1     2848.31     2937.21     26.47 o 
   3   2   1     4976.58     4973.62     40.33 o 
   4   2   1      481.66      487.60     18.91 o 
   5   2   1      406.16      409.87     15.51 o 
   6   2   1      163.87      154.02      8.59 o 
   7   2   1        0.09        4.34      4.10 o 
   8   2   1      105.86      137.40     21.29 o 
   9   2   1       26.78       41.28     11.43 o 
  10   2   1        1.26        7.29      8.03 o 
  11   2   1       31.52       34.00     12.47 o 
 -11   3   1        5.56       43.35     21.30 o 
 -10   3   1       12.36       19.69      9.40 o 
  -9   3   1        7.64        6.11      7.97 o 
  -8   3   1       64.99       69.42     10.56 o 
  -7   3   1      149.36      163.60     14.18 o 
  -6   3   1      246.74      231.61     15.47 o 
  -5   3   1       22.56       38.89      6.99 o 
  -4   3   1      132.96      126.82      8.02 o 
  -3   3   1     1784.48     1826.54     44.57 o 
  -2   3   1     1689.23     1735.22     27.46 o 
  -1   3   1       35.20       32.58      5.46 o 
   0   3   1      883.89      832.21     14.39 o 
   1   3   1       39.94       38.92      6.57 o 
   2   3   1     1693.70     1750.36     27.68 o 
   3   3   1     1784.24     1861.49     32.03 o 
   4   3   1      131.37      125.92      8.21 o 
   5   3   1       24.49       46.71      7.85 o 
   6   3   1      244.79      228.45      9.92 o 
   7   3   1      152.19      187.82     15.73 o 
   8   3   1       68.70       51.82     11.94 o 
   9   3   1        8.27        7.12      9.81 o 
  10   3   1       12.45       28.13     10.08 o 
  11   3   1        5.58       20.55     10.88 o 
 -11   4   1        4.13       27.88     18.61 o 
 -10   4   1        8.86       34.82     20.14 o 
  -9   4   1       32.15       25.16     10.07 o 
  -8   4   1        3.10       -0.48      5.40 o 
  -7   4   1       27.48       35.00      8.43 o 
  -6   4   1      214.52      214.36     15.51 o 
  -5   4   1       54.30       56.67      8.19 o 
  -4   4   1      209.39      254.43     25.18 o 
  -3   4   1      502.23      473.03     16.99 o 
  -2   4   1     1171.52     1189.61     33.56 o 
  -1   4   1     1466.97     1536.64     35.52 o 
   0   4   1      328.42      328.61     10.79 o 
   1   4   1     1436.90     1456.99     21.50 o 
   2   4   1     1207.78     1247.70     25.11 o 
   3   4   1      511.80      500.94     18.00 o 
   4   4   1      214.32      216.78     13.21 o 
   5   4   1       52.09       51.01     13.84 o 
   6   4   1      209.63      213.21     16.19 o 
   7   4   1       26.05       30.55      7.99 o 
   8   4   1        3.46        1.32      5.89 o 
   9   4   1       32.53       23.32      8.28 o 
  10   4   1        8.81        7.66     10.36 o 
  11   4   1        4.23       37.66     19.44 o 
  -9   5   1       16.20       25.05     13.46 o 
  -8   5   1        0.29       10.19     11.20 o 
  -7   5   1       88.44      102.20     21.67 o 
  -6   5   1      248.09      223.99     10.56 o 
  -5   5   1       18.33       33.91     15.08 o 
  -4   5   1      241.01      257.60     27.76 o 
  -3   5   1      668.83      652.08     20.93 o 
  -2   5   1      862.38      950.50     32.10 o 
  -1   5   1       27.30       36.65      4.26 o 
   0   5   1      297.07      320.05     11.92 o 
   1   5   1       23.98       13.90      5.04 o 
   2   5   1      835.66      922.45     23.22 o 
   3   5   1      671.44      640.85     16.78 o 
   4   5   1      255.12      268.64     15.34 o 
   5   5   1       16.71       33.80     12.78 o 
   6   5   1      250.99      273.18     29.88 o 
   7   5   1       87.68      103.31     19.87 o 
   8   5   1        0.12       -3.76     10.65 o 
   9   5   1       16.22       -0.90      9.85 o 
  10   5   1        5.10       -9.02     13.04 o 
 -10   6   1        3.92       -5.08     12.91 o 
  -9   6   1       51.95       60.49     18.18 o 
  -8   6   1       41.15       50.13     17.52 o 
  -7   6   1       20.79       40.85     16.89 o 
  -6   6   1      118.43       85.33     19.77 o 
  -5   6   1        0.85       23.57     16.37 o 
  -4   6   1       58.91      123.90     24.49 o 
  -2   6   1      248.35      243.77     17.64 o 
  -1   6   1      632.74      642.29     18.19 o 
   0   6   1        1.83       -3.48      3.67 o 
   1   6   1      629.45      607.88     26.19 o 
   2   6   1      251.52      271.49     17.52 o 
   3   6   1      120.83      121.62     10.90 o 
   4   6   1       59.00       83.06     18.46 o 
   5   6   1        0.59       -6.06     12.91 o 
   6   6   1      118.85      120.60     22.56 o 
   7   6   1       21.31       37.17     17.36 o 
   8   6   1       41.51       44.96     15.92 o 
   9   6   1       51.08       43.96     16.37 o 
  10   6   1        3.75       -4.13     12.29 o 
  -9   7   1        8.70       10.29     15.43 o 
  -8   7   1       13.84       18.61     14.17 o 
  -7   7   1        5.52       25.71     16.79 o 
  -6   7   1      182.60      223.65     31.44 o 
  -5   7   1       53.25       66.65     20.42 o 
  -4   7   1      394.92      443.60     40.28 o 
  -2   7   1      430.31      408.79     24.17 o 
  -1   7   1      186.71      184.99     10.76 o 
   0   7   1      193.12      192.73     10.94 o 
   1   7   1      186.33      196.46     10.63 o 
   2   7   1      425.70      425.58     36.98 o 
   3   7   1      115.54      101.65     20.47 o 
   4   7   1      401.52      396.64     37.41 o 
   5   7   1       54.28       47.00     16.69 o 
   6   7   1      186.09      208.44     29.38 o 
   7   7   1        5.82       16.99     14.46 o 
   8   7   1       13.17        4.04     12.32 o 
   9   7   1        8.74       11.44     13.67 o 
  -9   8   1       28.43       74.12     24.70 o 
  -8   8   1       19.00       18.83     16.26 o 
  -7   8   1        4.94       48.15     21.91 o 
  -6   8   1       45.35       31.19     18.66 o 
  -5   8   1        8.14       19.02     11.20 o 
  -4   8   1       91.37      130.72     26.91 o 
  -3   8   1      107.68      180.33     31.28 o 
  -2   8   1       60.28       99.51     17.10 o 
  -1   8   1      386.65      371.87     15.85 o 
   0   8   1       45.64       61.45      6.86 o 
   1   8   1      396.72      382.90     19.82 o 
   2   8   1       56.71       74.33     20.57 o 
   3   8   1      106.69      163.26     28.26 o 
   4   8   1       90.59       68.01     19.73 o 
   5   8   1        8.88      -10.00     15.68 o 
   6   8   1       45.53       83.55     23.08 o 
   7   8   1        4.84       12.01     15.99 o 
   8   8   1       18.97       25.29     15.91 o 
   9   8   1       28.49       35.81     18.04 o 
  -8   9   1        3.44       57.59     23.34 o 
  -7   9   1       41.11       65.63     22.35 o 
  -6   9   1      115.35      142.70     30.99 o 
  -5   9   1        6.30       31.02     17.62 o 
  -4   9   1      120.74      161.66     18.07 o 
  -3   9   1       79.85      111.02     22.52 o 
  -2   9   1        8.31       20.89     14.81 o 
  -1   9   1      178.91      183.18     37.54 o 
   0   9   1        9.43       14.63      4.82 o 
   1   9   1      181.11      174.85     12.09 o 
   2   9   1        8.25       22.12      9.05 o 
   3   9   1       81.38       89.62     23.86 o 
   4   9   1      122.38      154.54     28.53 o 
   5   9   1        6.43       11.19     13.91 o 
   6   9   1      115.56      130.28     27.66 o 
   7   9   1       40.76       62.63     20.81 o 
   8   9   1        3.41       39.68     22.07 o 
  -7  10   1        4.98       42.92     23.77 o 
  -6  10   1       27.15       28.27     18.98 o 
  -5  10   1       41.69        9.27     16.20 o 
  -4  10   1        1.82       28.30     12.08 o 
  -3  10   1       41.04       62.47     10.69 o 
  -2  10   1       47.03       70.47     17.31 o 
  -1  10   1      302.20      321.17     67.43 o 
   0  10   1       12.12       28.37     17.31 o 
   1  10   1      309.10      346.90     39.97 o 
   2  10   1       45.43       57.41     22.61 o 
   3  10   1       40.73       53.43     12.60 o 
   4  10   1        2.06       10.05     15.09 o 
   5  10   1       41.32       76.06     23.85 o 
   6  10   1       27.32       60.93     23.41 o 
   7  10   1        4.94       27.14     20.03 o 
  -6  11   1        2.32       12.83     19.56 o 
  -5  11   1        0.40       -9.94     19.72 o 
  -4  11   1       43.29       65.41     21.22 o 
  -3  11   1       42.35       69.37     15.61 o 
  -2  11   1       22.38       62.99     15.84 o 
  -1  11   1       12.45       34.27     13.73 o 
   0  11   1       51.00       64.79     15.42 o 
   1  11   1       12.87       24.91     15.87 o 
   2  11   1       21.95       50.01     22.02 o 
   3  11   1       42.71       31.48     19.13 o 
   4  11   1       43.91       76.66     32.93 o 
   5  11   1        0.39       64.91     25.93 o 
   6  11   1        2.46       28.83     21.33 o 
  -4  12   1        0.31       17.86     20.86 o 
  -3  12   1       32.36       65.45     16.17 o 
  -2  12   1       10.08       15.40     10.94 o 
  -1  12   1       17.52       39.03     15.32 o 
   0  12   1        0.13       35.51     14.36 o 
   1  12   1       18.16       41.61     25.86 o 
   2  12   1       10.15       31.40     19.78 o 
   3  12   1       32.32       59.40     16.05 o 
   4  12   1        0.27       34.26     21.55 o 
  -1  13   1        1.25        9.57     11.35 o 
   0  13   1        0.01       18.30     13.56 o 
   1  13   1        1.35       17.24     11.69 o 
   2   0   2     2604.61     2578.81     32.05 o 
   3   0   2       23.40       20.74      3.66 o 
   4   0   2     5014.08     5059.01     39.95 o 
   5   0   2      113.92      127.82      7.33 o 
   6   0   2      161.09      182.11     17.03 o 
   7   0   2       83.66      101.76     12.79 o 
   8   0   2      145.15      136.44     15.86 o 
   9   0   2       54.37       54.57     12.25 o 
  10   0   2       38.31       41.36     11.51 o 
  11   0   2        0.25       -8.27      9.37 o 
 -11   1   2        4.97       -0.71      9.15 o 
 -10   1   2        0.02       -9.10      9.10 o 
  -9   1   2       49.27       47.21     12.99 o 
  -8   1   2        3.82        5.85      7.39 o 
  -7   1   2      443.56      471.33     21.36 o 
  -6   1   2      114.15      105.59     10.51 o 
  -5   1   2     2116.17     2124.72     27.94 o 
  -4   1   2      294.29      292.75     10.94 o 
  -3   1   2     2092.44     2087.35     33.27 o 
  -2   1   2      416.69      417.52     16.28 o 
  -1   1   2     1612.10     1689.13     17.79 o 
   1   1   2     1625.36     1707.07     32.10 o 
   2   1   2      405.51      407.23     14.39 o 
   3   1   2     2069.49     2045.46     33.01 o 
   4   1   2      308.26      303.40     10.73 o 
   5   1   2     2119.05     2121.95     52.86 o 
   6   1   2      110.51      107.21      9.82 o 
   7   1   2      447.66      446.29     27.92 o 
   8   1   2        4.30        0.46     11.24 o 
   9   1   2       50.08       53.24     11.77 o 
  10   1   2        0.04       -2.71      9.53 o 
  11   1   2        4.98        0.04     13.27 o 
 -11   2   2       10.76       13.99      9.55 o 
 -10   2   2       35.56       17.08      9.54 o 
  -9   2   2        0.16       -5.12      8.44 o 
  -8   2   2      155.74      152.33     13.68 o 
  -7   2   2      281.10      281.57     15.26 o 
  -6   2   2      266.92      248.13     16.52 o 
  -5   2   2      270.83      274.73     18.76 o 
  -4   2   2     1426.32     1375.76     21.34 o 
  -3   2   2     1695.16     1798.03     24.22 o 
  -2   2   2     6595.01     6606.62     29.19 o 
  -1   2   2     3375.91     3381.42     56.48 o 
   0   2   2     2466.02     2422.50     19.91 o 
   1   2   2     3360.58     3358.21     35.77 o 
   2   2   2     6665.01     6699.15     43.56 o 
   3   2   2     1717.99     1789.24     32.78 o 
   4   2   2     1421.65     1391.96     31.82 o 
   5   2   2      267.68      265.45     15.68 o 
   6   2   2      266.92      270.80     11.66 o 
   7   2   2      285.62      297.11     15.43 o 
   8   2   2      153.80      159.00     23.66 o 
   9   2   2        0.17        4.86      9.93 o 
  10   2   2       35.59       46.03     13.62 o 
  11   2   2       10.81       12.76     11.95 o 
 -11   3   2        4.97      -12.77     14.58 o 
 -10   3   2        9.54       10.68      7.96 o 
  -9   3   2        4.76        6.53      6.43 o 
  -8   3   2       69.18       65.48     20.69 o 
  -7   3   2      588.45      607.36     26.01 o 
  -6   3   2      134.93      125.92     11.62 o 
  -5   3   2      671.24      678.85     23.25 o 
  -4   3   2     1636.83     1689.93     40.86 o 
  -3   3   2       70.85       69.23      5.50 o 
  -2   3   2      467.94      478.14     11.90 o 
  -1   3   2      117.87      120.47      7.81 o 
   0   3   2      274.16      316.43     20.13 o 
   1   3   2      126.53      127.63      4.85 o 
   2   3   2      481.87      502.39     13.54 o 
   3   3   2       74.13       73.83      7.72 o 
   4   3   2     1634.51     1702.52     37.14 o 
   5   3   2      671.91      709.87     25.80 o 
   6   3   2      138.73      146.22     19.91 o 
   7   3   2      593.74      589.24     27.24 o 
   8   3   2       69.73       52.63      9.76 o 
   9   3   2        4.87       10.65     10.09 o 
  10   3   2        9.36       11.86     11.94 o 
  11   3   2        5.01        2.26      8.55 o 
 -11   4   2        1.35       26.86     19.66 o 
 -10   4   2       35.61       38.40     17.72 o 
  -9   4   2       50.02       50.95     10.11 o 
  -8   4   2       23.77       39.44      9.76 o 
  -7   4   2      563.69      519.86     24.72 o 
  -6   4   2       40.59       33.65      7.15 o 
  -5   4   2      136.72      140.89     11.51 o 
  -4   4   2       80.19       83.73      8.22 o 
  -3   4   2      894.61      967.40     25.26 o 
  -2   4   2      137.48      127.77     12.30 o 
  -1   4   2      837.01      880.98     29.17 o 
   0   4   2     2124.48     2123.28     28.07 o 
   1   4   2      864.86      893.94     14.29 o 
   2   4   2      146.73      144.10     12.97 o 
   3   4   2      893.98      981.11     23.73 o 
   4   4   2       79.07       78.39      8.38 o 
   5   4   2      134.18      122.55     19.17 o 
   6   4   2       41.29       41.75      8.79 o 
   7   4   2      564.06      547.51     26.97 o 
   8   4   2       23.96       16.78      7.17 o 
   9   4   2       49.21       52.52     13.77 o 
  10   4   2       35.46       32.03     13.57 o 
  11   4   2        1.28       49.03     22.87 o 
 -10   5   2       26.82       47.11     21.17 o 
  -9   5   2        8.12        0.27     10.25 o 
  -8   5   2       88.65      101.97     20.60 o 
  -7   5   2      126.81      155.13     23.27 o 
  -6   5   2       34.93       58.35     17.72 o 
  -5   5   2      407.67      426.41     37.27 o 
  -4   5   2      488.48      511.90     23.54 o 
  -2   5   2      292.39      303.93     19.65 o 
  -1   5   2      357.60      340.33     20.02 o 
   0   5   2      224.89      222.99      8.73 o 
   1   5   2      352.37      353.80     16.66 o 
   2   5   2      287.17      303.09     12.44 o 
   3   5   2      252.89      231.73      9.73 o 
   4   5   2      493.84      501.00     24.82 o 
   5   5   2      394.47      402.59     29.83 o 
   6   5   2       34.19       28.78     12.79 o 
   7   5   2      131.50      132.59     22.23 o 
   8   5   2       89.52       98.32     20.59 o 
   9   5   2        8.19       23.33     12.49 o 
 -10   6   2       52.91       88.86     21.33 o 
  -9   6   2       15.05       43.94     17.34 o 
  -8   6   2       38.56       62.42     19.14 o 
  -7   6   2       86.94       54.58     17.85 o 
  -6   6   2       45.76       34.55     15.84 o 
  -5   6   2      145.29      159.70     32.95 o 
  -4   6   2      319.53      352.94     23.20 o 
  -2   6   2      116.48      102.75     12.53 o 
  -1   6   2       30.10       43.99     17.34 o 
   0   6   2      542.08      535.31     14.58 o 
   1   6   2       28.12       29.60     11.50 o 
   2   6   2      115.64      114.61     10.76 o 
   3   6   2      255.24      254.43     10.85 o 
   4   6   2      321.68      283.58     12.43 o 
   5   6   2      146.44      158.83     23.91 o 
   6   6   2       47.40       59.11     18.37 o 
   7   6   2       85.07       78.71     20.27 o 
   8   6   2       39.73       40.86     16.62 o 
   9   6   2       14.89       20.03     14.47 o 
  10   6   2       52.07       55.61     18.16 o 
  -9   7   2       27.09       68.08     20.84 o 
  -8   7   2       23.61       34.81     17.22 o 
  -7   7   2       32.33       55.61     19.61 o 
  -6   7   2       31.33       39.51     16.73 o 
  -5   7   2      210.94      211.30     22.92 o 
  -4   7   2      114.27      125.47     17.63 o 
  -3   7   2      575.37      591.04     35.38 o 
  -2   7   2       77.43      110.81     19.66 o 
  -1   7   2       56.64       63.41     22.41 o 
   0   7   2      185.48      202.94     14.85 o 
   1   7   2       60.04       80.23     16.11 o 
   2   7   2       78.79      129.17     23.03 o 
   3   7   2      580.53      543.43     17.07 o 
   4   7   2      113.28       93.04     20.90 o 
   5   7   2      206.95      250.55     32.84 o 
   6   7   2       30.48       81.68     21.38 o 
   7   7   2       32.16       36.42     13.84 o 
   8   7   2       22.95       31.68     16.03 o 
   9   7   2       27.36       31.94     17.28 o 
  -9   8   2        6.74       21.53     16.82 o 
  -8   8   2       30.51       56.50     20.95 o 
  -7   8   2        4.84        2.41     14.05 o 
  -6   8   2       22.39       34.40     18.50 o 
  -5   8   2       13.32       30.30     27.11 o 
  -4   8   2      118.36      151.17     16.93 o 
  -3   8   2       63.84       87.41     18.61 o 
  -2   8   2      174.23      203.20     16.82 o 
  -1   8   2       77.19       77.40     10.87 o 
   0   8   2      118.97      109.73     12.17 o 
   1   8   2       79.20       62.68      7.66 o 
   2   8   2      169.59      186.31     28.19 o 
   3   8   2       62.80       44.03     18.30 o 
   4   8   2      120.01      106.77     23.88 o 
   5   8   2       14.20       29.11     15.33 o 
   6   8   2       23.84       47.74     18.40 o 
   7   8   2        4.99        5.79     12.95 o 
   8   8   2       30.90       30.98     15.67 o 
   9   8   2        6.80       15.62     15.81 o 
  -8   9   2       26.51       41.27     21.80 o 
  -7   9   2       19.70       35.44     17.84 o 
  -6   9   2       21.43       49.79     21.03 o 
  -5   9   2       47.32       44.87     18.85 o 
  -4   9   2       69.70       96.35     47.23 o 
  -3   9   2      111.89      134.02     22.65 o 
  -2   9   2       47.78       66.78     20.59 o 
  -1   9   2      209.63      211.06     43.14 o 
   0   9   2      430.33      420.66     15.94 o 
   1   9   2      209.65      190.00     12.77 o 
   2   9   2       47.97       54.53     11.00 o 
   3   9   2      111.58      150.73     27.86 o 
   4   9   2       69.98       81.04     22.00 o 
   5   9   2       47.52       78.04     23.55 o 
   6   9   2       21.06       50.76     20.98 o 
   7   9   2       20.08       30.33     17.59 o 
   8   9   2       26.49       35.29     19.36 o 
  -7  10   2        2.90       17.34     18.93 o 
  -6  10   2       33.15       25.87     18.70 o 
  -5  10   2       16.64       29.45     18.31 o 
  -4  10   2       34.99       61.87     13.34 o 
  -3  10   2       33.27       55.33     16.35 o 
  -2  10   2      160.60      162.32     27.22 o 
  -1  10   2       20.37       23.58     19.58 o 
   0  10   2       66.29       70.78     11.19 o 
   1  10   2       21.04       30.88      9.18 o 
   2  10   2      165.15      224.27     34.12 o 
   3  10   2       32.45       21.79     18.15 o 
   4  10   2       34.16       51.14     22.09 o 
   5  10   2       16.47       27.16     18.30 o 
   6  10   2       33.70       50.45     22.90 o 
   7  10   2        2.88        6.68     18.02 o 
  -6  11   2       14.41       24.26     20.70 o 
  -5  11   2       11.76       40.51     22.44 o 
  -4  11   2       29.33       46.28     21.90 o 
  -3  11   2       75.30      114.28     20.48 o 
  -2  11   2       36.75       74.74     31.71 o 
  -1  11   2       28.92       33.66     17.50 o 
   0  11   2        1.29        2.93     17.46 o 
   1  11   2       28.55       35.50     18.78 o 
   2  11   2       36.21       63.30     21.01 o 
   3  11   2       74.04       81.33     24.89 o 
   4  11   2       29.75       61.11     24.46 o 
   5  11   2       11.38       61.98     22.67 o 
   6  11   2       14.29       54.49     21.71 o 
  -4  12   2        0.97       -0.68     16.48 o 
  -3  12   2        1.98       11.18     18.89 o 
  -2  12   2       39.96       65.92     17.07 o 
  -1  12   2        9.49       31.53     24.79 o 
   0  12   2       21.39       27.04     13.48 o 
   1  12   2        9.11       41.53     15.63 o 
   2  12   2       40.67       67.27     25.38 o 
   3  12   2        2.10       40.92     19.04 o 
   4  12   2        0.95       24.26     22.53 o 
  -1  13   2        5.04       -2.90     33.95 o 
   0  13   2        4.20       29.24     14.55 o 
   1  13   2        5.14       34.17     15.73 o 
   1   0   3      424.09      442.03     11.51 o 
   2   0   3      134.65      155.82     12.61 o 
   3   0   3     5351.13     5317.51     71.42 o 
   4   0   3      703.38      717.95     15.81 o 
   5   0   3      155.99      179.18      8.58 o 
   6   0   3      408.42      427.16     13.97 o 
   7   0   3     1017.63     1012.85     53.27 o 
   8   0   3        6.58       11.00      8.43 o 
   9   0   3       90.33      106.32     15.87 o 
  10   0   3        0.07       -6.17     11.30 o 
  11   0   3        3.38       -2.19     10.15 o 
 -11   1   3        1.56      -11.53     11.53 o 
 -10   1   3       73.48       76.72     14.45 o 
  -9   1   3       57.27       45.21     11.75 o 
  -8   1   3      283.63      284.00     14.94 o 
  -7   1   3      182.06      182.40     11.77 o 
  -6   1   3      160.35      163.03     10.49 o 
  -5   1   3      278.56      288.53     10.75 o 
  -4   1   3     3200.65     3205.61     48.53 o 
  -3   1   3      658.40      692.83     16.76 o 
  -2   1   3      504.99      552.91     13.33 o 
  -1   1   3     2596.20     2655.60     23.68 o 
   0   1   3      498.38      497.71      4.96 o 
   1   1   3     2613.36     2697.29     41.76 o 
   2   1   3      496.47      533.41     15.81 o 
   3   1   3      650.18      665.54     28.79 o 
   4   1   3     3192.99     3133.30     70.39 o 
   5   1   3      271.63      272.87     14.13 o 
   6   1   3      162.51      146.44     11.63 o 
   7   1   3      181.97      175.53     13.86 o 
   8   1   3      283.08      274.96     30.99 o 
   9   1   3       59.00       69.43     17.72 o 
  10   1   3       74.08       98.38     18.00 o 
  11   1   3        1.55       -1.48      7.97 o 
 -11   2   3       16.02       15.50     14.79 o 
 -10   2   3       13.16       29.03     10.22 o 
  -9   2   3       83.98       91.70     13.72 o 
  -8   2   3       83.68       81.68      9.21 o 
  -7   2   3      243.18      236.75     13.83 o 
  -6   2   3        1.91        0.63      5.44 o 
  -5   2   3      219.60      214.69     21.37 o 
  -4   2   3     1814.85     1821.68     41.92 o 
  -3   2   3      122.90      118.77      6.57 o 
  -2   2   3     6323.18     6511.81     26.41 o 
  -1   2   3     1716.51     1680.99     20.33 o 
   0   2   3      984.40      934.43     13.32 o 
   1   2   3     1701.62     1693.14     20.42 o 
   2   2   3     6324.87     6240.15     84.74 o 
   3   2   3      132.97      137.08      9.95 o 
   4   2   3     1797.67     1814.23     37.30 o 
   5   2   3      221.27      214.59     14.49 o 
   6   2   3        1.77        2.25      3.97 o 
   7   2   3      248.59      212.35     15.35 o 
   8   2   3       83.93      121.49     20.80 o 
   9   2   3       81.09       93.33     20.24 o 
  10   2   3       13.21       21.09     10.79 o 
  11   2   3       16.23       25.68     10.82 o 
 -11   3   3        1.07       21.01     17.14 o 
 -10   3   3       12.67       12.41     18.62 o 
  -9   3   3       17.75       24.26      6.61 o 
  -8   3   3       87.28       86.05     11.25 o 
  -7   3   3      239.13      289.78     17.93 o 
  -6   3   3      965.24      945.33     29.93 o 
  -5   3   3       56.23       67.58     15.89 o 
  -4   3   3      755.76      742.35     25.57 o 
  -3   3   3      295.64      301.13      8.97 o 
  -2   3   3      186.16      196.65      7.38 o 
  -1   3   3     1162.88     1160.48     20.67 o 
   0   3   3       76.67      115.29     14.85 o 
   1   3   3     1195.86     1185.46     25.22 o 
   2   3   3      186.54      191.74      7.51 o 
   3   3   3      285.49      315.95     23.80 o 
   4   3   3      761.83      784.01     26.10 o 
   5   3   3       51.81       39.87      7.57 o 
   6   3   3      979.91      957.28     33.31 o 
   7   3   3      238.91      252.46     27.85 o 
   8   3   3       86.68       98.76     18.99 o 
   9   3   3       18.50       21.98     11.85 o 
  10   3   3       12.44       15.06     12.54 o 
  11   3   3        1.08       12.58     19.37 o 
 -11   4   3       33.86       67.98     22.60 o 
 -10   4   3        1.16        8.56     13.85 o 
  -9   4   3       40.59       40.55      9.17 o 
  -8   4   3        1.72        5.99      5.56 o 
  -7   4   3       10.01        1.06     11.99 o 
  -6   4   3      108.95      103.43     10.79 o 
  -5   4   3       48.11       42.97     14.92 o 
  -4   4   3      259.81      244.17     11.64 o 
  -3   4   3      758.80      825.79     26.28 o 
  -2   4   3      293.36      315.35     13.55 o 
  -1   4   3      355.28      336.16     14.31 o 
   0   4   3      275.41      265.75      7.60 o 
   1   4   3      351.73      308.14     14.47 o 
   2   4   3      291.63      302.28     10.87 o 
   3   4   3      760.99      849.36     20.48 o 
   4   4   3      256.54      252.99     24.45 o 
   5   4   3       45.57       43.77     13.16 o 
   6   4   3      109.59      103.90     12.22 o 
   7   4   3        9.41        9.09      6.45 o 
   8   4   3        1.55        5.46      8.17 o 
   9   4   3       39.38       51.54     15.25 o 
  10   4   3        1.10      -10.21     12.00 o 
  11   4   3       34.08       52.94     18.23 o 
 -10   5   3       12.82       19.66     18.35 o 
  -9   5   3       19.13       24.56     13.15 o 
  -8   5   3       31.18       58.28     17.31 o 
  -7   5   3       40.40       41.15     14.89 o 
  -6   5   3      811.47      841.39     50.51 o 
  -5   5   3       87.61       74.84      6.95 o 
  -4   5   3      113.49      115.08     11.21 o 
  -3   5   3       75.68       84.66     11.11 o 
  -2   5   3      372.86      380.42     17.58 o 
  -1   5   3       32.60       48.79      6.06 o 
   0   5   3      273.58      292.09      9.24 o 
   1   5   3       30.81       32.99      6.59 o 
   2   5   3      364.75      368.04     24.27 o 
   3   5   3       77.25       94.14      7.01 o 
   4   5   3      107.04      109.91      9.29 o 
   5   5   3       87.49       88.03     17.69 o 
   6   5   3      819.90      877.52     51.24 o 
   7   5   3       40.13       45.99     14.94 o 
   8   5   3       31.52       25.60     11.60 o 
   9   5   3       19.70       15.24     10.76 o 
 -10   6   3       13.71       32.63     22.41 o 
  -9   6   3       14.37       23.40     13.22 o 
  -8   6   3       42.74       74.21     20.47 o 
  -7   6   3       16.54       18.44     14.72 o 
  -6   6   3       39.84       54.51     18.83 o 
  -5   6   3       82.82       99.39     32.11 o 
  -4   6   3      266.96      248.90     18.77 o 
  -3   6   3       68.04       71.62     12.89 o 
  -2   6   3       62.80       71.07     13.74 o 
  -1   6   3      496.93      541.42     22.42 o 
   0   6   3       68.49       60.08      7.69 o 
   1   6   3      516.24      522.31     21.78 o 
   2   6   3       62.43       71.57      6.33 o 
   3   6   3       68.09       76.20      5.85 o 
   4   6   3      275.12      276.43     13.10 o 
   5   6   3       83.82       84.74      9.65 o 
   6   6   3       39.21       24.49     14.74 o 
   7   6   3       16.55       10.53      9.28 o 
   8   6   3       42.81       50.46     17.20 o 
   9   6   3       14.09        8.46     10.46 o 
  -9   7   3       43.28       66.31     20.87 o 
  -8   7   3       53.55      100.78     24.03 o 
  -7   7   3        0.19        1.02     10.98 o 
  -6   7   3      199.41      264.54     34.46 o 
  -5   7   3      186.62      170.02     30.79 o 
  -4   7   3       57.52       55.49     11.55 o 
  -3   7   3      395.42      374.32     28.64 o 
  -2   7   3      147.43      144.20     20.39 o 
  -1   7   3       12.38       12.50      7.53 o 
   0   7   3      173.58      159.65      8.48 o 
   1   7   3       10.27       16.38      5.25 o 
   2   7   3      152.05      169.71     24.98 o 
   3   7   3      400.94      385.45     13.17 o 
   4   7   3       55.64       57.99     10.28 o 
   5   7   3      184.03      166.75     26.43 o 
   6   7   3      201.03      216.27     30.19 o 
   7   7   3        0.19       13.80     14.78 o 
   8   7   3       53.85       68.85     19.22 o 
   9   7   3       43.71       50.39     17.55 o 
  -9   8   3       22.84       25.14     16.73 o 
  -8   8   3       20.54       41.76     20.66 o 
  -7   8   3       92.71       76.49     22.43 o 
  -6   8   3        3.79       21.20     16.82 o 
  -5   8   3        2.58       27.27     19.78 o 
  -4   8   3      115.92      122.48     18.03 o 
  -3   8   3      299.22      334.97     29.80 o 
  -2   8   3        3.79       15.29      8.31 o 
  -1   8   3       36.91       36.11      8.57 o 
   0   8   3      241.21      239.74     10.85 o 
   1   8   3       37.97       39.56      6.14 o 
   2   8   3        3.43        9.45     14.44 o 
   3   8   3      292.58      327.84     35.67 o 
   4   8   3      115.56      109.84     22.96 o 
   5   8   3        2.20       20.20     16.23 o 
   6   8   3        3.73        5.67     13.06 o 
   7   8   3       92.87       80.34     21.46 o 
   8   8   3       20.54       17.12     13.96 o 
   9   8   3       22.86       48.51     20.21 o 
  -8   9   3       36.08       87.95     25.82 o 
  -7   9   3       16.53       24.47     16.05 o 
  -6   9   3        8.92       37.35     19.73 o 
  -5   9   3        5.99       38.67     21.44 o 
  -4   9   3       90.04       89.01     30.53 o 
  -3   9   3       36.52       55.05     22.66 o 
  -2   9   3      310.35      305.05     21.24 o 
  -1   9   3      225.67      185.24     21.28 o 
   0   9   3       23.49       19.21      7.93 o 
   1   9   3      225.47      200.12     12.72 o 
   2   9   3      309.72      340.80     20.54 o 
   3   9   3       36.75       23.20     16.78 o 
   4   9   3       88.32      112.00     26.91 o 
   5   9   3        5.92       12.85     16.20 o 
   6   9   3        8.99       18.03     17.20 o 
   7   9   3       17.02       29.75     18.12 o 
   8   9   3       35.95       14.44     15.84 o 
  -7  10   3       23.88       63.38     25.27 o 
  -6  10   3        4.51       14.84     17.62 o 
  -5  10   3        3.26       39.71     20.80 o 
  -4  10   3       16.99       41.02     10.36 o 
  -3  10   3       90.55      104.54     14.29 o 
  -2  10   3       22.43       21.55      8.94 o 
  -1  10   3       36.86       30.06      9.00 o 
   0  10   3       67.60       71.81     11.49 o 
   1  10   3       38.08       36.69     11.10 o 
   2  10   3       22.60       39.94     18.95 o 
   3  10   3       88.72      107.00     24.40 o 
   4  10   3       17.23       39.06     18.19 o 
   5  10   3        3.37       38.70     18.94 o 
   6  10   3        4.31       22.86     18.22 o 
   7  10   3       24.13       26.62     18.63 o 
  -6  11   3       10.62       17.37     21.72 o 
  -5  11   3       39.94       79.27     17.22 o 
  -4  11   3       48.47       62.03     15.11 o 
  -3  11   3       15.44       12.78      8.66 o 
  -2  11   3        7.27        1.37     12.71 o 
  -1  11   3       84.92       61.65     19.24 o 
   0  11   3        1.93        8.94     14.95 o 
   1  11   3       84.43       94.36     23.98 o 
   2  11   3        6.79       10.62     16.95 o 
   3  11   3       15.16       38.78     19.09 o 
   4  11   3       47.40       84.19     24.64 o 
   5  11   3       40.08       65.78     24.06 o 
   6  11   3       10.56       13.64     18.56 o 
  -4  12   3        3.57       52.01     24.36 o 
  -3  12   3        1.94       26.93     23.36 o 
  -2  12   3        1.05       18.43     12.13 o 
  -1  12   3       29.96       62.11     15.97 o 
   0  12   3       28.16       18.54     15.41 o 
   1  12   3       30.36       58.38     22.12 o 
   2  12   3        1.06       14.56     16.47 o 
   3  12   3        1.93       13.65     17.87 o 
   4  12   3        3.47       23.93     16.18 o 
   0  13   3        0.06       27.50     20.21 o 
   0   0   4      705.04      717.42     13.98 o 
   1   0   4      228.94      237.42      7.52 o 
   2   0   4       40.81       36.56      6.32 o 
   3   0   4     1198.44     1228.14     28.73 o 
   4   0   4     2707.50     2742.74     69.20 o 
   5   0   4       38.24       31.35      4.35 o 
   6   0   4      311.03      321.12     14.36 o 
   7   0   4        0.30       -1.03      5.50 o 
   8   0   4      141.57      139.35     16.39 o 
   9   0   4       49.77       63.73     23.19 o 
  10   0   4      106.79      111.15     17.31 o 
  11   0   4        0.25        2.63     10.57 o 
 -11   1   4       11.21        7.34      8.86 o 
 -10   1   4        2.54        6.45     14.41 o 
  -9   1   4       26.91       40.68     11.01 o 
  -8   1   4       85.22       81.17      8.61 o 
  -7   1   4      331.48      333.79     15.25 o 
  -6   1   4      334.96      352.24     14.80 o 
  -5   1   4      119.08      139.17     15.13 o 
  -4   1   4      551.27      569.97     35.79 o 
  -3   1   4     1677.71     1643.69     26.66 o 
  -2   1   4     1069.92     1041.15     21.16 o 
  -1   1   4    44345.65    39250.39    221.70 o 
   0   1   4    19691.71    18008.70     63.29 o 
   1   1   4    44477.05    37976.66    118.63 o 
   2   1   4     1073.79     1060.59     33.37 o 
   3   1   4     1694.20     1685.36     47.03 o 
   4   1   4      541.96      552.72     31.12 o 
   5   1   4      112.19       98.78      9.23 o 
   6   1   4      333.50      317.42     19.88 o 
   7   1   4      338.89      309.57     30.62 o 
   8   1   4       85.32       81.41     19.45 o 
   9   1   4       26.21       39.01     16.35 o 
  10   1   4        2.79       38.59     12.14 o 
  11   1   4       11.00       23.70     11.28 o 
 -11   2   4        7.97        7.89     14.27 o 
 -10   2   4       96.69      108.21     15.85 o 
  -9   2   4       10.64       15.35      8.06 o 
  -8   2   4       46.38       45.06      7.46 o 
  -7   2   4       47.44       52.70      7.71 o 
  -6   2   4      563.30      545.98     19.11 o 
  -5   2   4      135.23      155.63     11.94 o 
  -4   2   4      319.52      321.55     17.21 o 
  -3   2   4      907.61      938.86     20.34 o 
  -2   2   4      279.97      273.65     10.48 o 
  -1   2   4      365.87      371.83     13.76 o 
   0   2   4     1766.93     1750.04     14.24 o 
   1   2   4      355.66      345.96     10.05 o 
   2   2   4      280.24      272.57      9.88 o 
   3   2   4      901.78      940.92     25.80 o 
   4   2   4      328.22      312.21     30.57 o 
   5   2   4      137.24      147.56     18.29 o 
   6   2   4      568.26      533.02     21.65 o 
   7   2   4       45.45       39.02      7.57 o 
   8   2   4       47.12       73.24     17.85 o 
   9   2   4       10.74       13.57     10.99 o 
  10   2   4       95.49       68.83     20.14 o 
  11   2   4        7.95       23.63     10.83 o 
 -11   3   4       15.57       15.68     15.39 o 
 -10   3   4        2.45      -10.02     16.54 o 
  -9   3   4       29.28       24.70      6.71 o 
  -8   3   4       28.54       29.10      6.69 o 
  -7   3   4       58.28       59.76     14.18 o 
  -6   3   4       55.54       74.71      9.61 o 
  -5   3   4      857.41      835.87     30.84 o 
  -4   3   4      502.23      492.85     19.60 o 
  -2   3   4     2710.33     2756.83     27.28 o 
  -1   3   4      369.01      373.26     11.83 o 
   0   3   4     1020.30     1077.77     17.30 o 
   1   3   4      377.98      394.55     17.03 o 
   2   3   4     2737.82     2740.56     64.33 o 
   3   3   4     1312.80     1382.73     48.79 o 
   4   3   4      509.81      530.31     22.15 o 
   5   3   4      841.12      823.07     29.46 o 
   6   3   4       54.56       53.47      9.15 o 
   7   3   4       63.29       78.23     16.72 o 
   8   3   4       29.93       27.06     11.32 o 
   9   3   4       29.33       31.34     14.30 o 
  10   3   4        2.53        6.06     11.93 o 
  11   3   4       15.40       17.01     10.18 o 
 -11   4   4        1.00       -0.40     15.09 o 
 -10   4   4       56.64       57.08     22.11 o 
  -9   4   4        9.07       12.41     17.76 o 
  -8   4   4       57.11       64.85      8.94 o 
  -7   4   4       46.45       50.49      8.90 o 
  -6   4   4       45.15       43.40     16.85 o 
  -5   4   4       39.95       36.96      7.19 o 
  -4   4   4       14.26        9.81      2.71 o 
  -3   4   4     1594.44     1653.78     35.92 o 
  -2   4   4       20.76       17.07      4.61 o 
  -1   4   4      958.98      982.63     20.57 o 
   0   4   4      408.06      360.64     19.43 o 
   1   4   4      983.87     1020.11     27.05 o 
   2   4   4       21.19       17.60      2.98 o 
   3   4   4     1581.74     1605.28     53.29 o 
   4   4   4       13.68        5.39      7.37 o 
   5   4   4       43.19       29.23     10.23 o 
   6   4   4       45.98       34.54      9.99 o 
   7   4   4       45.30       42.10      8.66 o 
   8   4   4       55.93       54.36     16.09 o 
   9   4   4        9.03        3.62      8.89 o 
  10   4   4       56.63       50.66     16.98 o 
  11   4   4        0.96       -1.29     13.12 o 
 -10   5   4        9.96       18.12     18.38 o 
  -9   5   4       18.13       26.79     11.07 o 
  -8   5   4        8.40       11.16     10.74 o 
  -7   5   4       43.23       58.84     18.32 o 
  -6   5   4       71.63      121.45     23.44 o 
  -4   5   4      317.77      283.32     15.87 o 
  -3   5   4      370.60      400.14     21.99 o 
  -2   5   4      745.44      751.75     32.22 o 
  -1   5   4      311.57      300.33     12.71 o 
   0   5   4      749.69      697.54     21.61 o 
   1   5   4      313.43      293.35     16.91 o 
   2   5   4      737.58      723.47     19.09 o 
   3   5   4      379.96      401.82     14.22 o 
   4   5   4      320.70      318.48     13.92 o 
   5   5   4      767.73      782.26     47.24 o 
   6   5   4       71.12       63.26     16.66 o 
   7   5   4       47.42       57.29     15.35 o 
   8   5   4        9.51       -4.67     12.42 o 
 -10   6   4       22.06       23.71     20.52 o 
  -9   6   4        2.24       10.22     11.78 o 
  -8   6   4       41.10       57.67     17.91 o 
  -7   6   4       15.71       60.93     20.24 o 
  -6   6   4       97.80      162.64     27.62 o 
  -5   6   4        5.74        5.78      3.77 o 
  -4   6   4      246.49      236.26     17.87 o 
  -3   6   4       37.96       50.01     10.89 o 
  -2   6   4      310.47      312.55     24.06 o 
  -1   6   4      754.92      741.35     26.54 o 
   0   6   4      339.98      330.69     11.02 o 
   1   6   4      753.76      787.12     27.52 o 
   2   6   4      314.70      322.12     18.68 o 
   3   6   4       37.85       42.13      5.86 o 
   4   6   4      245.58      236.01     13.67 o 
   5   6   4        6.56       19.11     12.89 o 
   6   6   4       96.32      107.11     21.49 o 
   7   6   4       15.96       20.13     13.05 o 
   8   6   4       40.85       28.70     13.30 o 
   9   6   4        2.45       -5.94     10.36 o 
  -9   7   4        4.09       21.94     17.47 o 
  -8   7   4        6.48        9.32     13.82 o 
  -7   7   4       80.11      141.84     28.09 o 
  -6   7   4       48.08       66.58     20.23 o 
  -5   7   4      328.84      313.24     20.53 o 
  -4   7   4       14.51       21.13      9.36 o 
  -3   7   4      266.20      269.73     23.43 o 
  -2   7   4      147.38      156.65     27.78 o 
  -1   7   4      520.35      524.71     24.20 o 
   0   7   4      149.04      144.25      7.22 o 
   1   7   4      527.99      514.71     23.97 o 
   2   7   4      149.66      155.01     19.24 o 
   3   7   4      262.44      240.72      9.41 o 
   4   7   4       14.68       28.75     15.73 o 
   5   7   4      332.48      342.19     36.08 o 
   6   7   4       47.72       27.80     14.30 o 
   7   7   4       80.55      102.65     21.85 o 
   8   7   4        6.38        0.34     12.01 o 
   9   7   4        4.32      -12.24     14.87 o 
  -9   8   4       16.56       38.80     18.88 o 
  -8   8   4       19.35       42.68     20.52 o 
  -7   8   4        1.45        8.98     13.32 o 
  -6   8   4       37.46       92.12     23.82 o 
  -4   8   4      129.62      168.76     19.58 o 
  -3   8   4      262.22      272.99     26.37 o 
  -2   8   4      377.53      379.24     22.69 o 
  -1   8   4       61.60       52.19      9.54 o 
   0   8   4       11.09        8.88      3.11 o 
   1   8   4       58.26       55.19      8.37 o 
   2   8   4      373.19      375.97     37.05 o 
   3   8   4      260.77      265.09     33.64 o 
   4   8   4      126.90      129.34     25.06 o 
   5   8   4       34.41       51.83     19.77 o 
   6   8   4       36.56       31.14     13.88 o 
   7   8   4        1.29       -8.41     10.85 o 
   8   8   4       19.98       27.92     16.04 o 
   9   8   4       16.27      -13.11     16.63 o 
  -8   9   4        6.58        9.61     14.38 o 
  -7   9   4       30.45       59.42     22.05 o 
  -6   9   4        0.58        6.06     14.22 o 
  -5   9   4       14.41       80.93     26.27 o 
  -4   9   4      124.69      137.55     20.51 o 
  -3   9   4      278.11      309.83     21.92 o 
  -2   9   4      134.02      133.42     14.98 o 
  -1   9   4      164.32      166.48     15.82 o 
   0   9   4      176.02      179.15     16.37 o 
   1   9   4      167.39      161.44     15.57 o 
   2   9   4      133.74      147.47     18.29 o 
   3   9   4      273.29      321.45     37.54 o 
   4   9   4      126.55      147.95     28.61 o 
   5   9   4       14.70       26.86     15.15 o 
   6   9   4        0.57        0.62     13.66 o 
   7   9   4       30.24       36.79     20.32 o 
   8   9   4        6.73        1.67     15.33 o 
  -7  10   4       11.27        6.50     14.96 o 
  -6  10   4       24.21       65.03     25.09 o 
  -5  10   4        7.07       35.57     18.87 o 
  -4  10   4       14.04       32.27     16.29 o 
  -3  10   4        8.29       20.20     18.62 o 
  -2  10   4      164.20      168.25     17.27 o 
  -1  10   4       53.19       53.50     10.86 o 
   0  10   4        5.16       -0.25      6.43 o 
   1  10   4       52.80       67.42     11.18 o 
   2  10   4      165.43      180.58     29.91 o 
   3  10   4        8.63       29.33     18.83 o 
   4  10   4       14.07       42.15     20.53 o 
   5  10   4        7.62       24.16     19.34 o 
   6  10   4       24.06       37.21     19.69 o 
   7  10   4       11.01       10.83     16.61 o 
  -6  11   4       14.19       30.01     22.63 o 
  -5  11   4       10.98       58.31     16.15 o 
  -4  11   4        3.83       27.45     12.16 o 
  -3  11   4       23.34       24.76     10.21 o 
  -2  11   4       11.95       10.04     20.42 o 
  -1  11   4        9.94       24.14     16.34 o 
   0  11   4        0.00       19.11     16.85 o 
   1  11   4        9.84       31.42     17.04 o 
   2  11   4       12.02       26.02     15.93 o 
   3  11   4       21.76       62.82     22.39 o 
   4  11   4        4.06        6.01     12.43 o 
   5  11   4       10.68       31.36     18.70 o 
   6  11   4       14.22       19.88     16.37 o 
  -4  12   4        5.95       28.00     19.72 o 
  -3  12   4       11.72       57.90     25.91 o 
  -2  12   4       19.31       41.16     17.73 o 
  -1  12   4        7.06       38.45     17.56 o 
   0  12   4       75.58      132.57     28.92 o 
   1  12   4        7.12       34.74     19.63 o 
   2  12   4       19.33       35.24     20.85 o 
   3  12   4       11.46       16.90     18.09 o 
   4  12   4        6.15       29.35     18.57 o 
   1   0   5     3030.24     2896.13     27.88 o 
   2   0   5     3407.18     3326.22     42.87 o 
   3   0   5       90.98      103.86      9.32 o 
   4   0   5      298.16      328.32     16.14 o 
   5   0   5      136.15      130.73     18.09 o 
   6   0   5      643.72      639.58     20.38 o 
   7   0   5        1.19       -1.11      4.61 o 
   8   0   5      156.39      156.40     25.21 o 
   9   0   5       95.80       98.10     15.05 o 
  10   0   5       21.59        1.33     14.77 o 
  11   0   5       24.48       42.11     25.12 o 
 -11   1   5        2.22      -10.96     17.63 o 
 -10   1   5        3.28       -5.02      8.32 o 
  -9   1   5       54.54       61.66     12.06 o 
  -8   1   5       10.41       16.38      5.56 o 
  -7   1   5      163.52      150.33     10.72 o 
  -6   1   5      360.42      352.80     18.05 o 
  -5   1   5       97.35      109.10     17.42 o 
  -4   1   5     1097.76     1056.66     44.59 o 
  -3   1   5      474.57      452.55     14.74 o 
  -2   1   5     3384.37     3359.49     30.78 o 
  -1   1   5     4161.07     4090.45     34.46 o 
   0   1   5     6258.69     6381.91     25.06 o 
   1   1   5     4144.22     3962.18     40.86 o 
   2   1   5     3381.21     3290.72     43.03 o 
   3   1   5      484.06      481.23     26.75 o 
   4   1   5     1107.09     1066.75     43.91 o 
   5   1   5       99.63      139.24     18.66 o 
   6   1   5      365.19      379.04     31.71 o 
   7   1   5      164.45      205.59     26.24 o 
   8   1   5       10.61        4.68      9.67 o 
   9   1   5       53.41       66.59     18.96 o 
  10   1   5        3.07       19.86      9.99 o 
  11   1   5        2.19       12.03      9.53 o 
 -11   2   5       16.17       -2.09     15.75 o 
 -10   2   5        5.74        0.85      8.25 o 
  -9   2   5       22.51       17.20      7.78 o 
  -8   2   5      142.80      148.20     11.62 o 
  -7   2   5      123.56      120.18     10.19 o 
  -6   2   5       44.71       58.52      7.33 o 
  -5   2   5      987.78      995.41     29.25 o 
  -4   2   5      288.47      290.74     13.46 o 
  -3   2   5       84.36       97.26      9.17 o 
  -2   2   5     1878.12     1907.04     24.34 o 
  -1   2   5     8795.51     8570.97     59.62 o 
   0   2   5     1833.03     1843.90     15.46 o 
   1   2   5     8731.74     8408.07     53.32 o 
   2   2   5     1870.96     1898.44     48.08 o 
   3   2   5       77.69       71.89      4.87 o 
   4   2   5      282.99      297.50     23.61 o 
   5   2   5      992.67      996.47     46.04 o 
   6   2   5       43.30       42.65     13.10 o 
   7   2   5      125.30      134.91     21.08 o 
   8   2   5      143.64      135.11     22.51 o 
   9   2   5       20.79       29.68     14.54 o 
  10   2   5        5.76        6.33     11.56 o 
  11   2   5       16.31       48.61     13.58 o 
 -11   3   5        3.04       -4.40     15.24 o 
 -10   3   5       20.94       25.26     16.03 o 
  -9   3   5       20.14       16.66      8.42 o 
  -8   3   5       33.46       48.10      7.85 o 
  -7   3   5       44.39       45.73     10.64 o 
  -6   3   5       53.67       59.17     11.65 o 
  -5   3   5       23.53       26.14      6.57 o 
  -4   3   5      494.72      487.24     17.92 o 
  -2   3   5     1178.75     1198.96     35.14 o 
  -1   3   5     1516.69     1551.01     21.80 o 
   0   3   5      503.88      512.44     14.69 o 
   1   3   5     1491.31     1518.34     24.67 o 
   2   3   5     1182.04     1202.18     25.40 o 
   3   3   5     1435.89     1500.57     52.37 o 
   4   3   5      486.92      472.42     30.63 o 
   5   3   5       24.21       20.69      7.03 o 
   6   3   5       54.38       40.21     13.08 o 
   7   3   5       46.17       45.08     14.59 o 
   8   3   5       36.29       46.24     15.80 o 
   9   3   5       19.54       23.90     13.24 o 
  10   3   5       20.66       29.84     14.49 o 
  11   3   5        3.05       21.58     14.38 o 
 -10   4   5        4.90       13.23     18.38 o 
  -9   4   5        6.89       14.92      9.22 o 
  -8   4   5       95.86       92.59     10.02 o 
  -7   4   5      554.59      563.50     21.80 o 
  -6   4   5       11.55        3.93      4.51 o 
  -5   4   5      206.67      178.43     13.10 o 
  -3   4   5      942.51      936.05     28.02 o 
  -2   4   5      210.95      199.57     15.13 o 
  -1   4   5     1549.97     1602.01     27.14 o 
   0   4   5      351.64      364.74     13.66 o 
   1   4   5     1528.37     1582.91     34.55 o 
   2   4   5      219.32      216.36     15.51 o 
   3   4   5      976.18      992.66     46.03 o 
   4   4   5      120.98      128.98     18.19 o 
   5   4   5      204.01      206.92     23.67 o 
   6   4   5       10.93        4.12     10.96 o 
   7   4   5      557.73      567.09     29.47 o 
   8   4   5       96.93       96.49     19.72 o 
   9   4   5        6.04       18.29     11.55 o 
  10   4   5        4.68       16.21     13.33 o 
 -10   5   5        7.51       12.67     13.11 o 
  -9   5   5        3.35       14.39     10.04 o 
  -8   5   5       69.52       79.35     24.95 o 
  -7   5   5       48.74       79.19     20.28 o 
  -4   5   5      531.94      500.79     21.04 o 
  -3   5   5      511.93      505.66     24.25 o 
  -2   5   5      933.10      906.94     35.39 o 
  -1   5   5      895.36      939.02     28.04 o 
   0   5   5      913.05      884.41     27.41 o 
   1   5   5      909.71      950.08     28.95 o 
   2   5   5      942.84      931.84     36.07 o 
   3   5   5      520.23      496.54     41.39 o 
   4   5   5      540.26      534.50     37.76 o 
   5   5   5       10.51       -2.50     11.12 o 
   6   5   5       32.48        0.44     11.11 o 
   7   5   5       50.81       36.91     14.78 o 
   8   5   5       70.47       65.02     17.44 o 
 -10   6   5        0.16        0.31     16.29 o 
  -9   6   5       10.10       40.88     12.78 o 
  -8   6   5       15.41       39.38     17.38 o 
  -7   6   5      131.61      182.42     28.30 o 
  -5   6   5      225.15      230.71     14.49 o 
  -4   6   5      180.80      160.20     14.50 o 
  -3   6   5      227.52      235.65     19.48 o 
  -2   6   5      507.55      493.45     29.64 o 
  -1   6   5      619.40      630.42     25.04 o 
   0   6   5        2.28        5.95     12.51 o 
   1   6   5      608.84      603.84     28.22 o 
   2   6   5      503.89      506.01     29.02 o 
   3   6   5      232.66      223.31     10.84 o 
   4   6   5      182.63      178.51      8.39 o 
   5   6   5      227.77      271.85     30.64 o 
   6   6   5       29.74       29.05     13.67 o 
   7   6   5      131.24      141.69     25.23 o 
   8   6   5       15.56       -6.66     13.92 o 
  -9   7   5        0.43       11.04     14.23 o 
  -8   7   5       35.02       44.25     19.58 o 
  -7   7   5        4.80       47.65     19.81 o 
  -6   7   5       38.61      106.65     25.76 o 
  -5   7   5        1.95       -6.88      6.88 o 
  -4   7   5      454.94      430.84     26.82 o 
  -3   7   5        0.71        6.67      8.03 o 
  -2   7   5      103.62      109.99     20.97 o 
  -1   7   5        9.76       18.10     12.97 o 
   0   7   5      720.25      769.29     29.63 o 
   1   7   5        9.76       19.96     15.62 o 
   2   7   5      108.25      101.07     12.33 o 
   3   7   5        0.73        1.00      1.71 o 
   4   7   5      458.56      483.19     41.68 o 
   5   7   5        2.29       -4.46     11.90 o 
   6   7   5       37.45       62.14     19.40 o 
   7   7   5        4.60       -9.57     13.94 o 
   8   7   5       35.07       34.58     16.09 o 
   9   7   5        0.43      -16.04     16.04 o 
  -9   8   5        7.31       51.64     21.08 o 
  -8   8   5        3.18      -18.01     18.01 o 
  -7   8   5        4.54       11.58     16.04 o 
  -6   8   5       17.57       97.10     26.77 o 
  -4   8   5        2.05        4.65      7.01 o 
  -3   8   5       17.02       37.47     11.59 o 
  -2   8   5       57.25       64.46     13.35 o 
  -1   8   5      796.62      785.88     31.61 o 
   0   8   5        9.52       19.43      9.71 o 
   1   8   5      804.15      808.61     26.27 o 
   2   8   5       59.71       71.56     10.94 o 
   3   8   5       17.07       22.04     14.76 o 
   4   8   5        2.29        3.64     12.98 o 
   5   8   5       48.59       68.72     20.64 o 
   6   8   5       18.49       10.67     12.95 o 
   7   8   5        4.68        2.22     13.56 o 
   8   8   5        3.05       -4.38     14.85 o 
   9   8   5        7.40      -11.35     17.00 o 
  -8   9   5        0.04       -8.65     15.65 o 
  -7   9   5       28.03       40.64     20.51 o 
  -6   9   5       72.71      103.67     26.70 o 
  -4   9   5      134.67      150.18     20.13 o 
  -3   9   5       88.83      104.76     14.25 o 
  -2   9   5       27.97       41.77     15.41 o 
  -1   9   5      121.98      145.13     29.49 o 
   0   9   5       47.71       63.94     14.10 o 
   1   9   5      126.64      131.80     14.78 o 
   2   9   5       28.19       37.65     16.52 o 
   3   9   5       87.59      142.32     26.81 o 
   4   9   5      132.93      168.34     29.16 o 
   5   9   5       48.52       53.38     20.45 o 
   6   9   5       72.14       79.10     21.37 o 
   7   9   5       27.93       33.60     17.13 o 
   8   9   5        0.06        3.11     14.14 o 
  -7  10   5        1.47       17.96     17.03 o 
  -6  10   5        1.23       22.93     20.18 o 
  -5  10   5       12.71       40.34     21.29 o 
  -4  10   5       13.21       28.56     15.44 o 
  -3  10   5       24.14       41.69     15.65 o 
  -2  10   5       86.98       98.59     15.89 o 
  -1  10   5      154.51      183.22     17.84 o 
   0  10   5        0.07       15.59      9.90 o 
   1  10   5      155.37      171.90     17.41 o 
   2  10   5       87.45      109.77     25.51 o 
   3  10   5       24.35       50.72     18.79 o 
   4  10   5       13.81       38.67     19.70 o 
   5  10   5       12.76       37.83     19.83 o 
   6  10   5        1.02        3.95     10.79 o 
   7  10   5        1.36      -18.91     18.91 o 
  -5  11   5        8.27       14.74     12.24 o 
  -4  11   5       40.86       92.95     32.44 o 
  -3  11   5       32.15       35.55     10.51 o 
  -2  11   5        2.13        7.81     10.19 o 
  -1  11   5       17.45       19.69      9.21 o 
   0  11   5      141.15      205.56     32.66 o 
   1  11   5       17.81       32.24     17.73 o 
   2  11   5        2.04       24.04     18.54 o 
   3  11   5       31.85       77.96     24.03 o 
   4  11   5       39.82       54.19     22.03 o 
   5  11   5        8.25       27.79     17.17 o 
  -4  12   5       11.33       48.79     26.96 o 
  -2  12   5       11.14       35.92     17.97 o 
  -1  12   5       30.91       70.43     21.92 o 
   0  12   5        0.31       51.61     20.96 o 
   1  12   5       30.98       42.41     21.04 o 
   2  12   5       10.55       70.70     25.54 o 
   3  12   5       18.79       49.63     23.62 o 
   4  12   5       11.80       27.42     17.53 o 
   0   0   6     7469.16     7089.63     76.46 o 
   1   0   6      454.75      428.05      9.00 o 
   2   0   6     4438.38     4428.82     51.86 o 
   3   0   6     1211.80     1201.09     43.28 o 
   4   0   6      523.31      470.65     30.21 o 
   5   0   6       30.28       25.91     10.15 o 
   6   0   6       35.27       32.39      9.24 o 
   7   0   6        0.67       -3.24      7.21 o 
   8   0   6       19.72       -0.34     14.14 o 
   9   0   6        0.19        3.70     17.79 o 
  10   0   6       28.22       42.08     11.64 o 
  11   0   6        7.16        5.05      9.35 o 
 -11   1   6        0.45      -18.79     18.79 o 
 -10   1   6        6.76        5.26     15.81 o 
  -9   1   6        7.15        3.84      7.58 o 
  -8   1   6       57.23       56.42      7.69 o 
  -7   1   6      124.94      127.61     11.85 o 
  -6   1   6      120.01      136.85     22.33 o 
  -5   1   6     1008.94      991.84     47.98 o 
  -4   1   6     1391.13     1538.36     54.85 o 
  -3   1   6      493.94      513.66     19.97 o 
  -2   1   6     2247.88     2265.55     30.54 o 
  -1   1   6     2408.33     2465.70     24.94 o 
   0   1   6     1233.73     1322.07     12.67 o 
   1   1   6     2424.79     2461.49     22.76 o 
   2   1   6     2244.40     2238.11     37.44 o 
   3   1   6      506.46      527.51     28.66 o 
   4   1   6     1394.39     1621.97     54.82 o 
   5   1   6     1010.91      938.20     39.71 o 
   6   1   6      120.27      155.86     22.47 o 
   7   1   6      124.62      127.19     21.47 o 
   8   1   6       56.18       59.47     17.69 o 
   9   1   6        6.98       28.61     16.38 o 
  10   1   6        7.00       10.02      8.96 o 
  11   1   6        0.48        8.03      8.98 o 
 -11   2   6        9.12        3.67     14.47 o 
 -10   2   6       18.52       29.76     17.16 o 
  -9   2   6        5.44       -1.86      7.81 o 
  -8   2   6       54.06       66.16      8.46 o 
  -7   2   6      318.06      313.48     15.71 o 
  -6   2   6      206.74      210.26     15.16 o 
  -5   2   6       51.31       50.30     12.89 o 
  -4   2   6      198.25      219.23     22.26 o 
  -3   2   6      148.16      123.77     15.57 o 
  -2   2   6     2265.43     2285.14     27.82 o 
  -1   2   6     1424.23     1412.36     14.04 o 
   0   2   6     1946.59     1804.25     16.95 o 
   1   2   6     1390.63     1432.91     19.13 o 
   2   2   6     2268.08     2346.55     41.03 o 
   3   2   6      149.41      141.25     12.35 o 
   4   2   6      200.00      229.36     21.86 o 
   5   2   6       48.96       38.88     12.14 o 
   6   2   6      204.90      223.44     24.90 o 
   7   2   6      321.07      322.09     32.01 o 
   8   2   6       53.10       52.62     17.07 o 
   9   2   6        5.28       -3.70     10.33 o 
  10   2   6       19.02       24.97     15.10 o 
  11   2   6        8.93       22.90     11.11 o 
 -11   3   6        0.92       10.79     15.67 o 
 -10   3   6        3.06       -0.83     11.68 o 
  -9   3   6       29.26       41.41     18.02 o 
  -8   3   6      206.41      199.31     13.79 o 
  -7   3   6       39.87       44.24      7.25 o 
  -6   3   6      404.81      373.83     19.10 o 
  -5   3   6      358.94      330.93     29.30 o 
  -4   3   6     1199.90     1157.28     22.93 o 
  -1   3   6     2179.75     2208.48     26.70 o 
   0   3   6      921.93      949.80     11.44 o 
   1   3   6     2163.55     2138.75     14.85 o 
   2   3   6     2407.73     2396.74     50.40 o 
   3   3   6      838.82      845.96     20.78 o 
   4   3   6     1204.77     1181.24     50.26 o 
   5   3   6      354.17      348.85     28.90 o 
   6   3   6      410.86      428.55     34.08 o 
   7   3   6       43.11       42.71     14.91 o 
   8   3   6      207.78      213.02     28.04 o 
   9   3   6       30.26       26.48     13.27 o 
  10   3   6        3.20      -11.56     11.56 o 
  11   3   6        0.94       -0.19     12.40 o 
 -10   4   6        5.93      -15.41     15.41 o 
  -9   4   6        9.41       32.67     11.07 o 
  -8   4   6       63.84       72.37     13.47 o 
  -7   4   6       46.81       49.99     14.75 o 
  -6   4   6      169.53      165.79     12.46 o 
  -2   4   6     1540.52     1519.30     41.83 o 
  -1   4   6      226.76      235.67     13.74 o 
   0   4   6       52.83       54.83      7.81 o 
   1   4   6      228.88      248.98     11.71 o 
   2   4   6     1568.57     1561.73     37.36 o 
   3   4   6       57.98       43.35     11.63 o 
   4   4   6     1358.68     1382.36     58.15 o 
   5   4   6      185.44      192.73     23.06 o 
   6   4   6      166.76      130.28     20.53 o 
   7   4   6       47.34       63.39     17.12 o 
   8   4   6       64.65       79.86     19.54 o 
   9   4   6        9.34       22.25     14.72 o 
  10   4   6        6.00        6.90     11.43 o 
 -10   5   6        4.04       17.96     14.11 o 
  -9   5   6       47.84       70.69     14.93 o 
  -8   5   6       34.54       34.43     11.59 o 
  -7   5   6        4.55       48.49     18.91 o 
  -3   5   6      887.46      816.91     31.76 o 
  -2   5   6       15.29       24.20      7.40 o 
  -1   5   6     1827.53     1851.51     39.97 o 
   0   5   6     1438.38     1595.24     37.74 o 
   1   5   6     1829.37     1822.81     41.37 o 
   2   5   6       13.85       24.52      7.36 o 
   3   5   6      896.43      824.22     45.39 o 
   4   5   6       95.00       88.69     17.64 o 
   5   5   6       80.74       91.67     17.92 o 
   6   5   6       61.78       40.64     12.91 o 
   7   5   6        5.23        5.81     11.98 o 
 -10   6   6        5.94        8.04     14.02 o 
  -9   6   6       11.80       26.66     11.24 o 
  -8   6   6       14.76       24.31     12.14 o 
  -7   6   6       42.23      140.63     26.47 o 
  -4   6   6      368.35      338.91     21.08 o 
  -3   6   6      258.51      259.63     20.47 o 
  -2   6   6      651.74      616.83     25.11 o 
  -1   6   6      188.87      201.21     15.08 o 
   0   6   6      508.86      505.08     23.13 o 
   1   6   6      180.60      188.86     15.03 o 
   2   6   6      645.69      558.08     30.86 o 
   3   6   6      255.87      241.24      6.69 o 
   4   6   6      361.19      380.57     34.87 o 
   5   6   6       64.47       65.64     18.28 o 
   6   6   6       29.64       27.79     12.85 o 
   7   6   6       40.76       54.53     17.98 o 
   8   6   6       15.30       11.95      9.67 o 
  -9   7   6        6.03       12.93     12.75 o 
  -8   7   6        2.25        7.02     13.07 o 
  -7   7   6       57.77      105.15     24.31 o 
  -4   7   6      165.66      143.40     15.67 o 
  -3   7   6      106.94      105.20     15.27 o 
  -2   7   6      286.50      296.34     19.16 o 
  -1   7   6       95.02       99.62     12.03 o 
   0   7   6      154.34      157.39     14.74 o 
   1   7   6       96.39       91.96     11.64 o 
   2   7   6      284.84      273.50     19.00 o 
   3   7   6      105.32      104.68     12.24 o 
   4   7   6      164.49      154.70     25.70 o 
   5   7   6      161.42      155.92     26.62 o 
   6   7   6       17.29       33.16     14.97 o 
   7   7   6       56.67       48.90     17.09 o 
   8   7   6        2.28      -11.27     12.98 o 
  -8   8   6        0.84       -7.13     16.79 o 
  -7   8   6        4.12       27.73     17.69 o 
  -4   8   6       15.08       13.16      7.02 o 
  -3   8   6       68.84       67.75     21.89 o 
  -2   8   6      201.56      206.09     19.03 o 
  -1   8   6       78.25       95.07     18.51 o 
   0   8   6     1643.36     1614.46     46.22 o 
   1   8   6       77.49       74.68      7.05 o 
   2   8   6      202.48      207.69     17.84 o 
   3   8   6       70.36       71.74     20.99 o 
   4   8   6       15.16       14.89     13.46 o 
   5   8   6        0.25       -0.23     12.12 o 
   6   8   6       11.41       16.00     12.44 o 
   7   8   6        3.83        4.16     12.92 o 
   8   8   6        0.87       -3.75     15.92 o 
  -8   9   6        0.18       -0.94     15.72 o 
  -7   9   6       39.01       53.51     22.11 o 
  -6   9   6        2.09       21.06     17.87 o 
  -4   9   6        8.84       18.95     19.75 o 
  -3   9   6        0.04        7.22      8.39 o 
  -2   9   6        1.19        6.68      7.12 o 
  -1   9   6       17.50       13.68      8.62 o 
   0   9   6       30.13       20.95      8.81 o 
   1   9   6       18.64       29.12     13.23 o 
   2   9   6        1.18        1.57      8.13 o 
   3   9   6        0.02       28.15     18.78 o 
   4   9   6        9.21       25.40     15.56 o 
   5   9   6      124.52      124.48     25.40 o 
   6   9   6        2.21       -2.49     13.22 o 
   7   9   6       38.15       27.89     15.97 o 
   8   9   6        0.15      -18.88     19.15 o 
  -7  10   6       13.77        2.88     18.99 o 
  -6  10   6        4.81       46.17     24.47 o 
  -4  10   6        6.18       19.42     14.81 o 
  -3  10   6       50.84       70.61     13.06 o 
  -2  10   6       50.83       44.87     14.10 o 
  -1  10   6        3.75        8.92      7.47 o 
   0  10   6      446.76      452.97     28.55 o 
   1  10   6        3.57        7.15     17.49 o 
   2  10   6       50.47       81.16     22.65 o 
   3  10   6       49.49       68.65     22.57 o 
   4  10   6        5.81        6.82     11.03 o 
   5  10   6       14.77       22.94     14.60 o 
   6  10   6        4.81        3.47     12.40 o 
   7  10   6       13.52        6.03     15.93 o 
  -5  11   6       38.10       75.75     24.16 o 
  -4  11   6        0.07       11.05     13.98 o 
  -3  11   6       11.24       22.28      9.33 o 
  -2  11   6       38.02       44.91     11.34 o 
  -1  11   6       41.62       33.32     10.38 o 
   0  11   6        6.44        1.13     17.26 o 
   1  11   6       41.32       21.77     16.86 o 
   2  11   6       37.47       36.43     17.26 o 
   3  11   6       11.66       -0.62     10.48 o 
   4  11   6        0.06       20.87     17.84 o 
   5  11   6       38.17       37.00     19.73 o 
  -2  12   6       35.33       39.99     16.42 o 
  -1  12   6        1.23        8.25     12.07 o 
   0  12   6        2.08        1.69     10.24 o 
   1  12   6        1.27       11.27     15.02 o 
   2  12   6       35.70       48.30     21.73 o 
   3  12   6       48.36       70.36     22.87 o 
   1   0   7      102.21       93.22      4.83 o 
   2   0   7      140.26      151.37      8.52 o 
   3   0   7      504.90      521.12     29.60 o 
   4   0   7       64.42       77.27     14.06 o 
   5   0   7        8.47        2.77      8.64 o 
   6   0   7      238.35      218.71     25.96 o 
   7   0   7       27.29       30.17     14.93 o 
   8   0   7        2.93       -9.59     11.81 o 
   9   0   7       35.90       54.11     18.15 o 
  10   0   7       58.89       67.81     14.61 o 
  11   0   7       46.77       60.45     14.38 o 
 -11   1   7        0.90       -8.96     14.05 o 
 -10   1   7        0.39       -9.61      9.61 o 
  -9   1   7       19.49       19.18      8.63 o 
  -8   1   7        2.77        3.46      8.07 o 
  -7   1   7      169.93      181.39     14.30 o 
  -6   1   7      458.75      496.10     38.27 o 
  -5   1   7       54.10       57.11     15.29 o 
  -4   1   7      709.81      661.90     36.81 o 
  -3   1   7     1327.11     1363.98     48.09 o 
  -2   1   7      228.67      238.75     10.58 o 
  -1   1   7     2496.51     2471.36     26.47 o 
   0   1   7       63.85       59.33      3.67 o 
   1   1   7     2512.37     2469.93     24.50 o 
   2   1   7      224.36      222.21     12.64 o 
   3   1   7     1342.47     1333.08     47.65 o 
   4   1   7      709.24      707.26     37.60 o 
   5   1   7       51.53       71.38     15.56 o 
   6   1   7      462.42      410.03     15.62 o 
   7   1   7      173.78      159.84     23.61 o 
   8   1   7        3.47        5.38     11.96 o 
   9   1   7       19.09       12.51     10.09 o 
  10   1   7        0.39       11.71     12.63 o 
  11   1   7        0.81        6.02      9.74 o 
 -11   2   7       21.77       27.33     16.23 o 
 -10   2   7        9.73       13.42     12.09 o 
  -9   2   7      122.78      124.56     15.14 o 
  -8   2   7       46.32       44.81      7.39 o 
  -7   2   7      107.39      116.81     10.32 o 
  -6   2   7       28.72       36.10      7.83 o 
  -5   2   7      143.40      156.45     21.68 o 
  -4   2   7       30.88       30.63     10.68 o 
  -3   2   7     3262.78     3251.93     74.00 o 
  -2   2   7     1147.59     1241.08     41.11 o 
  -1   2   7      986.04     1002.52     13.42 o 
   0   2   7      350.76      350.23      6.55 o 
   1   2   7     1036.37     1057.69     17.30 o 
   3   2   7     3255.95     3199.56     75.03 o 
   4   2   7       28.26       24.69      3.42 o 
   5   2   7      150.78      130.06     18.87 o 
   6   2   7       29.24       26.13     12.41 o 
   7   2   7      105.98      143.74     23.02 o 
   8   2   7       46.48       46.62     16.53 o 
   9   2   7      122.84      136.47     25.59 o 
  10   2   7        9.96        5.29     10.72 o 
  11   2   7       22.24       33.08     16.39 o 
 -11   3   7        3.80        4.58     11.01 o 
 -10   3   7        2.57       10.82     16.34 o 
  -9   3   7       25.48       19.62     17.61 o 
  -8   3   7       36.44       36.01      9.85 o 
  -7   3   7       10.13        7.64      9.17 o 
  -6   3   7      174.01      158.66     23.22 o 
  -5   3   7      142.66      135.34      9.86 o 
  -4   3   7      923.70      844.63     29.46 o 
  -3   3   7      244.18      234.01     21.83 o 
  -2   3   7     1427.49     1420.51     46.16 o 
  -1   3   7       45.78       54.45      7.33 o 
   0   3   7     1154.78     1150.93     15.51 o 
   1   3   7       47.14       49.34      2.90 o 
   2   3   7     1413.93     1463.00     30.08 o 
   3   3   7      238.88      231.15     13.83 o 
   5   3   7      146.87      140.74     19.41 o 
   6   3   7      180.31      164.51     22.81 o 
   7   3   7        9.65        3.65      9.17 o 
   8   3   7       34.70       39.17     15.31 o 
   9   3   7       25.96       36.88     15.57 o 
  10   3   7        2.79        6.84     12.19 o 
  11   3   7        3.91       -1.45     10.82 o 
 -10   4   7       14.76       34.05     17.47 o 
  -9   4   7       65.92       73.39     21.74 o 
  -8   4   7       54.99       63.19     13.03 o 
  -7   4   7      113.14      114.43     11.43 o 
  -6   4   7      418.89      437.92     19.89 o 
  -5   4   7       80.27      103.00     20.06 o 
  -1   4   7     1252.38     1255.85     31.79 o 
   0   4   7       86.24      100.62      5.03 o 
   1   4   7     1253.86     1268.84     17.50 o 
   2   4   7      115.39      125.80      5.72 o 
   3   4   7      972.89      914.65     46.07 o 
   4   4   7      100.30      110.91     17.79 o 
   5   4   7       82.61       71.76     15.76 o 
   7   4   7      115.15      126.52     21.50 o 
   8   4   7       54.00       51.19     16.76 o 
   9   4   7       65.82       69.62     18.22 o 
  10   4   7       14.63       38.82     17.49 o 
 -10   5   7        2.59      -16.10     17.73 o 
  -9   5   7        8.50       21.90     10.92 o 
  -8   5   7       95.01      138.45     18.40 o 
  -7   5   7       47.64       74.51     21.47 o 
  -6   5   7       73.71       80.22     21.21 o 
  -2   5   7      504.15      505.05     21.74 o 
  -1   5   7      317.04      295.05     16.98 o 
   0   5   7      156.20      143.92     12.36 o 
   1   5   7      327.43      329.29     18.53 o 
   2   5   7      505.46      510.94     23.55 o 
   3   5   7      174.85      181.69     22.54 o 
   4   5   7      173.28      162.03     22.71 o 
   5   5   7       72.99       39.46     12.11 o 
   6   5   7       76.87       62.53     16.12 o 
  -9   6   7       41.62       56.86     14.79 o 
  -8   6   7       19.98       34.41     13.37 o 
  -7   6   7       34.57       48.72     13.18 o 
  -3   6   7      811.17      740.98     34.28 o 
  -2   6   7       92.88       98.94     27.63 o 
  -1   6   7      949.79      892.71     36.00 o 
   0   6   7      265.44      265.64     17.70 o 
   1   6   7      953.57      970.87     32.94 o 
   2   6   7       96.16       84.64     11.33 o 
   3   6   7      798.60      783.64     47.73 o 
   4   6   7      106.45       88.30     18.76 o 
   5   6   7      381.93      310.48     33.87 o 
   6   6   7       69.21       73.12     19.54 o 
   7   6   7       35.93       15.13     11.38 o 
  -9   7   7       17.29       24.69     13.11 o 
  -8   7   7       37.48       52.87     13.49 o 
  -7   7   7       50.38      100.00     25.32 o 
  -4   7   7      366.84      346.80     24.26 o 
  -3   7   7       34.93       36.50     24.96 o 
  -2   7   7      184.35      160.97     14.66 o 
  -1   7   7      119.20      106.97     12.38 o 
   0   7   7      636.00      656.00     28.63 o 
   1   7   7      115.98      106.62     13.46 o 
   2   7   7      186.87      170.42     15.76 o 
   3   7   7       35.44       37.63     14.66 o 
   4   7   7      369.07      408.50     38.91 o 
   5   7   7        2.70       -2.70     14.26 o 
   6   7   7       20.17        6.81     12.48 o 
   7   7   7       50.21       33.78     16.02 o 
   8   7   7       36.88       17.01     13.31 o 
  -8   8   7        1.40       36.37     20.60 o 
  -7   8   7        5.38       20.45     17.63 o 
  -4   8   7       15.19        1.15      6.84 o 
  -3   8   7       83.74       72.76     11.21 o 
  -2   8   7      170.55      171.87     21.20 o 
  -1   8   7      443.64      445.01     25.17 o 
   0   8   7      117.44      129.26     14.90 o 
   1   8   7      450.80      465.02     25.69 o 
   2   8   7      163.63      164.04     19.35 o 
   3   8   7       82.49       62.23     18.85 o 
   4   8   7       15.21       17.39     13.41 o 
   5   8   7       83.28       72.91     19.91 o 
   6   8   7       20.46       10.47     12.61 o 
   7   8   7        5.42        0.78     10.69 o 
   8   8   7        1.39       -4.22     15.14 o 
  -7   9   7       11.14       34.43     21.40 o 
  -4   9   7      104.65      125.94     25.10 o 
  -3   9   7       16.81       24.24      8.33 o 
  -2   9   7       15.50        8.36      7.43 o 
  -1   9   7       66.70       66.66     11.73 o 
   0   9   7      101.69      101.22     13.74 o 
   1   9   7       66.58       64.87     12.05 o 
   2   9   7       15.61       16.31      7.75 o 
   3   9   7       16.91       13.96     10.93 o 
   4   9   7      104.54      126.90     25.59 o 
   5   9   7        1.31       -6.23     14.17 o 
   6   9   7       35.87       28.87     16.93 o 
   7   9   7       11.19       11.61     13.55 o 
  -6  10   7        1.09       52.86     24.08 o 
  -5  10   7        1.50       47.33     19.83 o 
  -4  10   7       58.40       67.10     20.09 o 
  -3  10   7       21.19       26.35      9.32 o 
  -2  10   7       28.18       28.92     10.90 o 
  -1  10   7      176.41      213.79     19.35 o 
   0  10   7      124.22      104.36     14.73 o 
   1  10   7      177.34      189.95     33.47 o 
   2  10   7       26.69       30.50     15.00 o 
   3  10   7       20.65       35.28     15.71 o 
   4  10   7       58.26       53.26     20.16 o 
   5  10   7        1.63        3.87     13.58 o 
   6  10   7        1.10      -19.87     19.87 o 
  -5  11   7        0.61       22.88     18.30 o 
  -4  11   7       30.85       33.18     15.97 o 
  -3  11   7        3.18       11.93     12.99 o 
  -2  11   7       12.39        8.38      7.81 o 
  -1  11   7        8.55        7.77      7.32 o 
   0  11   7        1.03        0.47      6.71 o 
   1  11   7        8.60       10.46      7.42 o 
   2  11   7       12.34       21.25     17.99 o 
   3  11   7        3.36        6.02     15.96 o 
   4  11   7       30.87       26.14     16.96 o 
   5  11   7        0.62        1.58     15.16 o 
  -2  12   7        5.95       20.96     14.92 o 
  -1  12   7       25.37       24.50     14.55 o 
   0  12   7        3.98        5.47     13.33 o 
   1  12   7       25.21       27.55     17.92 o 
   2  12   7        6.19       10.86     14.97 o 
   3  12   7       27.73       30.51     15.81 o 
   0   0   8       93.30       85.84      6.02 o 
   1   0   8     2162.44     2208.41     25.39 o 
   2   0   8      446.87      452.26     14.86 o 
   3   0   8      379.98      318.91     24.19 o 
   4   0   8        0.44       -3.18      6.57 o 
   5   0   8      532.20      510.58     36.34 o 
   6   0   8       27.12       14.81     10.74 o 
   7   0   8        6.12       12.40     16.12 o 
   8   0   8      103.98       98.14     21.82 o 
   9   0   8       17.48       40.23     15.20 o 
  10   0   8       51.39       51.44     12.74 o 
  11   0   8        0.01       19.33     15.94 o 
 -11   1   8        4.39       -2.43     11.01 o 
 -10   1   8        3.46       -6.26     11.55 o 
  -9   1   8       58.76       61.01     18.00 o 
  -8   1   8       43.35       31.93     15.89 o 
  -7   1   8      163.56      158.49     14.09 o 
  -6   1   8      103.69       92.18     17.60 o 
  -5   1   8      285.81      285.35     27.59 o 
  -4   1   8      469.79      488.47     32.65 o 
  -3   1   8      115.79       98.48     14.47 o 
  -2   1   8     1505.28     1507.73     46.37 o 
  -1   1   8     1102.43     1116.07     18.87 o 
   0   1   8     3910.31     3901.90     28.27 o 
   1   1   8     1068.69     1074.14     17.36 o 
   2   1   8     1487.07     1453.55     26.04 o 
   3   1   8      121.66      131.38     17.07 o 
   4   1   8      486.51      481.30     32.45 o 
   5   1   8      280.81      294.20     27.74 o 
   6   1   8      107.85       76.34     16.79 o 
   7   1   8      164.67      175.04     25.66 o 
   8   1   8       43.90       59.46     19.29 o 
   9   1   8       59.05       66.34     20.09 o 
  10   1   8        3.64       25.32     15.80 o 
  11   1   8        4.24       12.62     10.09 o 
 -11   2   8        2.44      -17.89     17.89 o 
 -10   2   8       85.23       71.36     23.19 o 
  -9   2   8       14.12        5.25     11.62 o 
  -8   2   8       80.48       73.35      8.83 o 
  -7   2   8        4.58        2.97      6.88 o 
  -6   2   8       30.99       37.54     10.96 o 
  -5   2   8       12.71       14.70     11.12 o 
  -4   2   8      359.06      332.89     27.89 o 
  -3   2   8      512.55      563.65     32.57 o 
  -2   2   8     1365.32     1344.38     54.38 o 
  -1   2   8      126.96      143.49      6.66 o 
   0   2   8      110.19       98.69      4.37 o 
   1   2   8      132.96      146.39      6.30 o 
   4   2   8      358.01      365.98     28.87 o 
   5   2   8       13.61       11.02      3.09 o 
   6   2   8       27.58       18.02     10.28 o 
   7   2   8        5.33        8.94      9.64 o 
   8   2   8       81.53       93.94     20.54 o 
   9   2   8       14.22       19.19     14.31 o 
  10   2   8       85.00       87.43     23.13 o 
  11   2   8        2.42       16.24     13.30 o 
 -10   3   8        6.99      -17.09     18.46 o 
  -9   3   8       17.92       12.69     14.08 o 
  -8   3   8        0.95        7.05     18.00 o 
  -7   3   8      268.70      261.08     17.34 o 
  -6   3   8       74.89       70.95      8.63 o 
  -5   3   8      723.47      675.99     23.53 o 
  -4   3   8      884.94      851.50     54.91 o 
  -3   3   8       22.67       21.15     10.20 o 
  -2   3   8     3873.32     3909.26     76.33 o 
  -1   3   8     1207.40     1242.22     29.37 o 
   0   3   8      167.73      150.38      6.80 o 
   1   3   8     1187.32     1213.62     16.70 o 
   2   3   8     3870.88     3840.60     53.79 o 
   3   3   8       18.31       17.52      5.87 o 
   4   3   8      877.69      864.34     24.11 o 
   5   3   8      714.48      724.14     43.36 o 
   6   3   8       78.87       76.86     17.78 o 
   7   3   8      268.06      244.05     29.24 o 
   8   3   8        0.90       13.52     12.03 o 
   9   3   8       17.98       12.42     12.66 o 
  10   3   8        6.83       -2.19     12.23 o 
 -10   4   8       40.21       50.60     19.56 o 
  -9   4   8        0.69       18.45     16.49 o 
  -8   4   8        2.15       10.08      9.26 o 
  -7   4   8       26.55       35.18     16.23 o 
  -6   4   8       32.94       33.18      5.77 o 
  -5   4   8      446.77      429.81     36.02 o 
  -4   4   8       13.40       20.40     12.29 o 
  -3   4   8      198.80      196.44     21.51 o 
  -2   4   8      177.54      184.87     14.12 o 
  -1   4   8      262.45      241.14     14.09 o 
   0   4   8     4821.38     4868.42     35.08 o 
   1   4   8      256.36      236.49      7.26 o 
   2   4   8      179.05      145.82      6.46 o 
   3   4   8      194.65      191.25     12.73 o 
   8   4   8        2.35       -5.32     11.73 o 
   9   4   8        0.65        9.97     12.44 o 
  10   4   8       40.03       55.53     19.85 o 
 -10   5   8        7.12       19.30     19.22 o 
  -9   5   8        0.39       -0.63      8.69 o 
  -8   5   8       15.88       24.48     11.92 o 
  -7   5   8      204.87      223.57     31.54 o 
  -6   5   8       31.11       50.69     18.05 o 
  -5   5   8      754.72      754.84     49.19 o 
  -2   5   8       20.63       26.23     13.31 o 
  -1   5   8       52.95       42.66      7.66 o 
   0   5   8     1103.50     1099.30     23.63 o 
   1   5   8       51.76       54.64      3.91 o 
   2   5   8       21.27       12.67      6.66 o 
   3   5   8      128.53      115.36     19.73 o 
   4   5   8       92.25       68.70     15.69 o 
   5   5   8      748.86      767.87     49.65 o 
  -9   6   8       11.76        5.72      9.34 o 
  -8   6   8       36.47       70.93     22.42 o 
  -7   6   8       29.22       61.77     20.13 o 
  -6   6   8       22.52       44.06     18.51 o 
  -2   6   8      637.10      623.28     26.17 o 
  -1   6   8      151.77      156.24     13.90 o 
   0   6   8      638.97      635.38     27.39 o 
   1   6   8      148.66      156.38     14.59 o 
   2   6   8      633.45      623.59     28.23 o 
   3   6   8      173.48      180.72     24.25 o 
   4   6   8      178.84      129.41     22.04 o 
   5   6   8      181.54      172.36     25.51 o 
   6   6   8       22.84       20.27     12.95 o 
  -9   7   8       13.18       19.64     12.42 o 
  -8   7   8       17.31       44.90     13.72 o 
  -7   7   8       24.33       34.99     17.71 o 
  -3   7   8      424.84      446.20     28.74 o 
  -2   7   8      162.11      144.69     14.24 o 
  -1   7   8       42.21       24.28     11.22 o 
   0   7   8        3.11       -6.56      6.56 o 
   1   7   8       38.64       42.95      9.34 o 
   2   7   8      167.03      164.27     15.60 o 
   3   7   8      426.70      410.42     38.15 o 
   4   7   8       57.78       35.85     14.21 o 
   5   7   8      117.19      124.92     22.74 o 
   6   7   8       16.53        0.94     14.93 o 
   7   7   8       23.60       24.79     14.15 o 
  -8   8   8       30.39       47.04     26.21 o 
  -4   8   8      149.66      146.93     17.93 o 
  -3   8   8       93.68      117.45     24.42 o 
  -2   8   8      322.00      305.14     21.17 o 
  -1   8   8       76.59       87.35     19.39 o 
   0   8   8        1.55        0.52      6.69 o 
   1   8   8       76.53       80.33     12.17 o 
   2   8   8      319.28      299.72     39.24 o 
   3   8   8       93.42      108.58     23.29 o 
   4   8   8      150.03      136.17     24.63 o 
   5   8   8       21.75       13.41     14.33 o 
   6   8   8       12.50       -9.62     15.10 o 
   7   8   8        0.71       -2.54     13.01 o 
   8   8   8       30.64       20.10     15.31 o 
  -7   9   8       11.27       96.24     30.37 o 
  -4   9   8       36.27       65.31     20.50 o 
  -3   9   8       67.28       78.31     12.12 o 
  -2   9   8        6.06        3.13      6.65 o 
  -1   9   8        3.21       -8.06      8.63 o 
   0   9   8      166.82      143.71     16.19 o 
   1   9   8        2.47       -4.72      7.54 o 
   2   9   8        5.91       -3.91      6.78 o 
   3   9   8       67.67       74.19     20.13 o 
   4   9   8       35.53       19.39     13.46 o 
   5   9   8       30.82       21.40     12.94 o 
   6   9   8        5.98        8.11     12.22 o 
   7   9   8       11.70        1.85     15.46 o 
  -5  10   8       11.35       37.10     18.35 o 
  -4  10   8       26.38       56.49     19.47 o 
  -3  10   8       15.95        7.49     11.52 o 
  -2  10   8       72.70       54.86     10.93 o 
  -1  10   8       12.05       14.44      7.75 o 
   0  10   8        8.53       19.79      8.58 o 
   1  10   8       12.24       17.44      8.39 o 
   2  10   8       70.27       72.17     12.81 o 
   3  10   8       15.77       15.60     14.25 o 
   4  10   8       27.22       20.34     13.42 o 
   5  10   8       11.65       -6.24     14.76 o 
   6  10   8        1.52       25.86     18.37 o 
  -5  11   8        8.03       19.42     16.86 o 
  -4  11   8        3.53        0.53     12.15 o 
  -3  11   8       26.44       20.21     12.93 o 
  -2  11   8       15.18        2.51      7.91 o 
  -1  11   8       29.28       25.72      9.23 o 
   0  11   8        5.90        8.85      7.93 o 
   1  11   8       28.39       25.08     10.24 o 
   2  11   8       14.92        3.33     10.47 o 
   3  11   8       26.41       34.71     18.20 o 
   4  11   8        3.68       -7.92     12.66 o 
   5  11   8        7.90       -3.24     16.97 o 
  -2  12   8       21.72       28.97     15.62 o 
  -1  12   8       14.93       15.15     12.71 o 
   0  12   8       13.96        6.12     13.90 o 
   1  12   8       15.06       17.14     14.53 o 
   2  12   8       20.89        5.90     15.19 o 
   3  12   8        5.62       -7.72     16.85 o 
   1   0   9      295.74      330.22     10.55 o 
   2   0   9     1292.82     1323.62     46.05 o 
   3   0   9       28.92       41.35     10.41 o 
   4   0   9       98.88      139.42     18.52 o 
   5   0   9        1.69        1.59      9.19 o 
   6   0   9       24.86       26.53     13.38 o 
   7   0   9      415.37      420.42     20.62 o 
   8   0   9       35.21       30.06     15.34 o 
   9   0   9       37.89       25.42     15.46 o 
  10   0   9        3.79       12.29     16.91 o 
  11   0   9        3.97       -2.22     12.96 o 
 -11   1   9        0.35       -0.82     15.04 o 
 -10   1   9       15.77       23.95     15.17 o 
  -9   1   9       12.21       13.45     13.72 o 
  -8   1   9      175.11      174.24     28.04 o 
  -7   1   9       56.44       50.14     16.42 o 
  -6   1   9       40.98       34.21     11.79 o 
  -5   1   9      112.16       87.16     16.52 o 
  -4   1   9      165.72      168.93     20.17 o 
  -3   1   9      761.46      817.69     39.50 o 
  -2   1   9     2209.07     2205.59     58.61 o 
  -1   1   9      912.95      923.51     18.69 o 
   0   1   9     1835.27     1971.37     21.45 o 
   1   1   9      893.10      932.79     17.00 o 
   2   1   9     2147.55     2178.88     54.93 o 
   3   1   9      755.65      796.56     39.93 o 
   4   1   9      158.10      149.09     19.32 o 
   5   1   9      115.23       99.12     17.29 o 
   6   1   9       42.15       39.25     13.85 o 
   7   1   9       57.49       44.18     14.86 o 
   8   1   9      173.01      141.91     24.57 o 
   9   1   9       11.96       15.08     13.81 o 
  10   1   9       16.14       21.88     13.39 o 
  11   1   9        0.33        9.67     10.12 o 
 -10   2   9        4.00       -2.98     15.16 o 
  -9   2   9       41.62       30.81     16.90 o 
  -8   2   9       85.23       75.64      9.14 o 
  -7   2   9      229.98      207.51     16.85 o 
  -6   2   9      108.49       85.50     18.12 o 
  -5   2   9      102.18       85.70     17.45 o 
  -4   2   9       35.05       24.89     10.14 o 
  -3   2   9      176.89      164.01     18.51 o 
  -2   2   9     1018.09     1082.56     22.05 o 
  -1   2   9      772.04      779.74     16.30 o 
   0   2   9      258.66      233.86      6.93 o 
   1   2   9      784.53      792.94     15.18 o 
   2   2   9     1016.89     1066.22     21.75 o 
   4   2   9       34.29       55.23     13.95 o 
   5   2   9      102.57       91.47      8.80 o 
   6   2   9      110.20      116.95     19.95 o 
   7   2   9      227.01      220.01     28.71 o 
   8   2   9       83.49       84.98     21.25 o 
   9   2   9       42.25       38.33     16.58 o 
  10   2   9        3.67       17.65     15.27 o 
 -10   3   9        6.67      -14.80     19.17 o 
  -9   3   9       20.02       32.58     18.09 o 
  -8   3   9       90.17      104.79     14.51 o 
  -7   3   9       77.41       60.50      9.41 o 
  -6   3   9      809.29      825.14     39.27 o 
  -5   3   9      289.11      285.96     13.16 o 
  -4   3   9      396.24      351.96     24.27 o 
  -3   3   9     1080.82     1028.39     45.46 o 
  -2   3   9     2050.51     2095.57     58.02 o 
  -1   3   9      594.60      610.58     21.71 o 
   0   3   9      409.30      432.92     13.24 o 
   1   3   9      583.32      602.55     12.77 o 
   2   3   9     2045.78     2033.22     28.51 o 
   3   3   9     1080.65     1065.07     33.41 o 
   4   3   9      399.40      398.00     18.18 o 
   5   3   9      293.90      293.35     11.40 o 
   6   3   9      816.39      842.63     51.32 o 
   7   3   9       78.57       65.14     16.81 o 
   8   3   9       87.84       81.84     19.75 o 
   9   3   9       20.23       10.19     11.42 o 
  10   3   9        6.52       24.78     15.79 o 
 -10   4   9        7.03        4.77     14.47 o 
  -9   4   9       20.91       38.56     18.13 o 
  -8   4   9       14.26       34.59     11.37 o 
  -7   4   9       58.04       42.94     17.57 o 
  -6   4   9       66.31       60.22      6.42 o 
  -5   4   9       53.29       48.99     16.15 o 
  -4   4   9      261.17      261.59     27.14 o 
  -3   4   9      425.83      451.30     31.46 o 
  -2   4   9      841.68      842.23     28.71 o 
  -1   4   9     1845.83     1826.40     38.42 o 
   0   4   9       12.18       11.65      2.82 o 
   1   4   9     1850.12     1774.74     44.85 o 
   2   4   9      843.11      824.33     17.00 o 
   3   4   9      428.63      430.37     23.81 o 
   9   4   9       21.30       25.91     14.26 o 
  10   4   9        6.81       17.97     14.57 o 
 -10   5   9        9.14       -3.72     15.38 o 
  -9   5   9        6.78        9.19     12.35 o 
  -8   5   9        6.35       20.30     10.87 o 
  -7   5   9       23.26       45.05     19.65 o 
  -6   5   9      737.27      842.97     55.61 o 
  -5   5   9       13.48       28.04     16.51 o 
  -4   5   9      690.21      667.81     43.08 o 
  -3   5   9      143.30      131.17     18.35 o 
  -2   5   9      193.46      215.35     16.42 o 
  -1   5   9       35.78       47.87      8.26 o 
   0   5   9        1.32        1.27      5.66 o 
   1   5   9       34.08       35.84      3.37 o 
   2   5   9      193.75      165.58     14.90 o 
   3   5   9      144.38      141.60     10.19 o 
  -9   6   9        9.85       26.84     14.55 o 
  -8   6   9       35.41       49.53     19.26 o 
  -7   6   9        0.12        7.92     12.03 o 
  -6   6   9        2.35       10.82     13.44 o 
  -5   6   9       39.70       38.20     16.20 o 
  -4   6   9      261.20      258.45     29.01 o 
  -3   6   9      198.14      207.98     27.99 o 
  -2   6   9       76.31       84.94     17.98 o 
  -1   6   9      382.09      374.08     21.28 o 
   0   6   9      318.59      328.78     14.44 o 
   1   6   9      385.28      358.76      9.99 o 
   2   6   9       78.07       80.60     11.21 o 
   3   6   9      195.40      177.32     24.19 o 
   4   6   9      265.15      228.10     28.04 o 
   5   6   9       39.78       31.85     13.15 o 
  -9   7   9       11.47       26.52     13.47 o 
  -8   7   9       21.40       29.63     13.49 o 
  -7   7   9        1.18       -3.51     12.47 o 
  -6   7   9       28.51       28.85     16.91 o 
  -3   7   9      241.25      261.12     30.96 o 
  -2   7   9      129.49      104.05     12.49 o 
  -1   7   9      150.40      150.52     14.90 o 
   0   7   9      221.27      206.70     17.39 o 
   1   7   9      144.82      147.98      6.35 o 
   2   7   9      136.27      120.42     13.85 o 
   3   7   9      246.91      216.45     28.62 o 
   4   7   9      234.22      233.70     30.60 o 
   5   7   9        4.28      -17.74     17.74 o 
   6   7   9       27.28       -0.29     12.44 o 
  -8   8   9        5.97       11.92     11.48 o 
  -7   8   9       62.90       58.92     20.38 o 
  -4   8   9       16.36       39.75     17.67 o 
  -3   8   9      346.20      340.66     22.41 o 
  -2   8   9        6.97        2.00      7.86 o 
  -1   8   9       18.96        5.21      7.87 o 
   0   8   9       74.49       61.76     11.12 o 
   1   8   9       17.67       15.40      9.73 o 
   2   8   9        7.59       10.77      8.96 o 
   3   8   9      339.51      344.33     37.35 o 
   4   8   9       16.52        3.16     15.01 o 
   5   8   9       15.00       -2.30     13.13 o 
   6   8   9        6.46      -16.12     18.48 o 
   7   8   9       62.17       71.89     22.46 o 
  -7   9   9        4.88       24.80     16.82 o 
  -5   9   9        5.73       19.64     17.64 o 
  -4   9   9       20.86       51.05     19.25 o 
  -3   9   9        0.80       -5.31     10.99 o 
  -2   9   9       94.68       86.80     13.20 o 
  -1   9   9        8.61       -1.79      7.84 o 
   0   9   9       36.02       26.25      9.26 o 
   1   9   9        8.23       -0.08      7.52 o 
   2   9   9       96.66      104.63     14.56 o 
   3   9   9        0.78      -11.15     15.47 o 
   4   9   9       21.00       10.21     12.76 o 
   5   9   9        5.71      -11.55     16.79 o 
   6   9   9        0.15      -12.28     15.02 o 
   7   9   9        4.75      -20.83     20.83 o 
  -6  10   9        9.70       16.22     16.03 o 
  -5  10   9       12.73       36.46     18.95 o 
  -4  10   9       20.62       32.00     17.91 o 
  -3  10   9       47.51       31.42     10.07 o 
  -2  10   9        2.09       -5.86      7.47 o 
  -1  10   9        9.19       16.71      7.96 o 
   0  10   9      113.69      105.45     15.30 o 
   1  10   9        9.29       -1.39      7.97 o 
   2  10   9        2.09       -7.18      8.04 o 
   3  10   9       46.60       42.35     17.30 o 
   4  10   9       20.69       14.38     13.83 o 
   5  10   9       12.92        1.33     12.86 o 
   6  10   9        9.58      -17.08     17.08 o 
  -5  11   9       16.06       25.92     17.51 o 
  -4  11   9       11.71       11.57     15.01 o 
  -3  11   9       16.13       29.66     15.75 o 
  -2  11   9       33.06       27.34     10.34 o 
  -1  11   9       32.83       30.40     11.03 o 
   0  11   9        0.07        1.15      8.56 o 
   1  11   9       32.67       31.87     10.15 o 
   2  11   9       32.86       42.95     19.93 o 
   3  11   9       16.64       24.64     15.71 o 
   4  11   9       11.88       22.91     17.51 o 
   5  11   9       17.16       30.91     18.57 o 
  -1  12   9       19.65       31.22     17.30 o 
   0  12   9       23.88       21.36     12.40 o 
   1  12   9       19.98       27.42     17.24 o 
   2  12   9        5.10        8.05     14.81 o 
   0   0  10     1241.30     1276.52     23.97 o 
   1   0  10      244.96      250.25     13.90 o 
   2   0  10      155.22      149.79     12.59 o 
   3   0  10      162.84      181.88     19.98 o 
   4   0  10        2.96        5.59      8.09 o 
   5   0  10       55.45       65.92     15.32 o 
   6   0  10       95.83      103.39     20.63 o 
   7   0  10        0.07        7.41     10.54 o 
   8   0  10       44.51       52.40     16.91 o 
   9   0  10       11.39       19.78     13.73 o 
  10   0  10       22.68       24.00     16.45 o 
 -10   1  10        7.86       -7.82     14.55 o 
  -9   1  10        2.32        4.54      7.60 o 
  -8   1  10        5.86       26.60     15.46 o 
  -7   1  10       99.50      116.42     22.24 o 
  -6   1  10       25.68       27.65     14.15 o 
  -5   1  10      363.69      370.31     32.98 o 
  -4   1  10      238.39      227.31     24.26 o 
  -3   1  10     1224.42     1213.59     49.39 o 
  -2   1  10      763.03      841.22     27.10 o 
  -1   1  10      249.38      251.58     10.41 o 
   0   1  10     2031.39     2083.97     25.64 o 
   1   1  10      255.40      267.10      9.76 o 
   2   1  10      752.88      767.28     33.36 o 
   3   1  10     1188.99     1179.89     49.85 o 
   4   1  10      241.80      209.08     23.26 o 
   5   1  10      361.94      345.58     31.14 o 
   6   1  10       26.91       36.98     13.60 o 
   7   1  10       96.39      104.15     20.23 o 
   8   1  10        5.39        5.38     10.66 o 
   9   1  10        2.65       13.60     11.47 o 
  10   1  10        8.02       22.99     15.49 o 
 -10   2  10       46.74       63.95     22.12 o 
  -9   2  10       15.87        3.64     13.60 o 
  -8   2  10       31.99       28.93     18.47 o 
  -7   2  10      168.52      159.59     14.99 o 
  -6   2  10      474.59      431.26     37.91 o 
  -5   2  10       95.54       75.55     16.70 o 
  -4   2  10       41.27       20.06      9.16 o 
  -3   2  10     1056.70     1070.94     46.76 o 
  -2   2  10      319.59      312.45     10.93 o 
  -1   2  10      106.13      120.74      7.28 o 
   0   2  10       91.05       87.90      5.48 o 
   1   2  10      110.52      133.91      6.89 o 
   2   2  10      329.38      321.84     15.90 o 
   4   2  10       44.78       47.15     13.13 o 
   5   2  10       95.34       96.31     18.60 o 
   6   2  10      477.81      399.22     58.04 o 
   7   2  10      166.98      203.38     28.39 o 
   8   2  10       32.59       36.41     15.82 o 
   9   2  10       15.70       -2.30     12.90 o 
  10   2  10       46.92       50.36     18.49 o 
 -10   3  10        2.04       -7.79     14.31 o 
  -9   3  10        3.97       -1.90     15.82 o 
  -8   3  10       15.30       15.23     12.94 o 
  -7   3  10      207.56      196.59     28.29 o 
  -6   3  10      168.50      148.04     11.52 o 
  -5   3  10      813.09      772.80     40.33 o 
  -4   3  10      309.02      250.63     27.95 o 
  -3   3  10      462.64      392.52     29.27 o 
  -2   3  10       75.16       78.35     14.42 o 
  -1   3  10     1040.40     1110.12     30.10 o 
   0   3  10      454.01      495.03     13.82 o 
   1   3  10     1045.59     1092.95     20.28 o 
   2   3  10       71.20       63.75      5.05 o 
   3   3  10      448.59      413.87     22.29 o 
   4   3  10      305.27      258.52     16.24 o 
   5   3  10      810.82      785.48     22.81 o 
   6   3  10      171.25      171.12     25.25 o 
   7   3  10      202.57      189.88     27.52 o 
   8   3  10       16.07       29.37     14.88 o 
   9   3  10        4.01       15.58     15.34 o 
  10   3  10        2.05       -0.51     12.67 o 
 -10   4  10       42.18       73.73     24.42 o 
  -9   4  10       33.68       32.46     18.71 o 
  -8   4  10       12.89        1.84      9.93 o 
  -7   4  10      116.06      118.83     24.35 o 
  -6   4  10      276.67      264.62     31.37 o 
  -5   4  10       50.80       43.57     13.86 o 
  -4   4  10       43.52       26.29     11.37 o 
  -3   4  10      345.55      319.53     27.42 o 
  -2   4  10      311.56      303.86     18.27 o 
  -1   4  10     1681.83     1783.17     46.29 o 
   0   4  10     1969.79     1879.83     25.39 o 
   1   4  10     1687.66     1728.15     33.94 o 
   2   4  10      314.38      304.87     10.86 o 
   3   4  10      352.67      318.34     21.44 o 
   4   4  10       43.88       40.44      8.66 o 
  -9   5  10        1.23       -9.46     14.66 o 
  -8   5  10       12.84       26.23     16.61 o 
  -7   5  10       61.49       60.62     19.23 o 
  -6   5  10       52.60       60.60     18.41 o 
  -5   5  10      638.33      657.23     46.31 o 
  -4   5  10      638.67      635.46     42.20 o 
  -3   5  10      178.87      187.31     34.86 o 
  -2   5  10       91.52       91.26     11.59 o 
  -1   5  10      171.26      171.63     13.52 o 
   0   5  10      139.67      137.81     10.61 o 
   1   5  10      169.01      164.18      7.23 o 
   2   5  10       91.63       98.11     17.12 o 
   3   5  10      181.09      190.41     11.56 o 
  -9   6  10       11.49       20.79     18.59 o 
  -8   6  10       17.22       32.18     19.95 o 
  -7   6  10        5.05        0.78     12.84 o 
  -6   6  10       50.93       47.47     16.52 o 
  -5   6  10       42.28       46.32     15.91 o 
  -4   6  10       15.23       19.04     12.15 o 
  -3   6  10      327.74      341.44     22.44 o 
  -2   6  10      316.25      312.46     19.95 o 
  -1   6  10       19.95       13.40      5.88 o 
   0   6  10     1111.54     1102.51     30.19 o 
   1   6  10       18.35       14.07      2.59 o 
   2   6  10      317.97      323.39     21.68 o 
   3   6  10      328.19      279.34     30.75 o 
  -8   7  10        5.79       50.63     15.38 o 
  -7   7  10       46.47       61.18     21.04 o 
  -6   7  10        3.27        2.61     12.59 o 
  -5   7  10       85.36       95.40     22.00 o 
  -4   7  10       20.44       47.30     12.18 o 
  -3   7  10      174.08      189.13     18.36 o 
  -2   7  10      149.25      164.85     15.57 o 
  -1   7  10      246.03      216.36     14.28 o 
   0   7  10      247.24      249.93     13.68 o 
   1   7  10      241.30      221.50     11.36 o 
   2   7  10      148.33      123.35     14.85 o 
   3   7  10      177.12      173.95     25.69 o 
   4   7  10       20.34       16.51     10.79 o 
   5   7  10       83.70       75.13     20.09 o 
  -8   8  10       23.86       23.32     13.13 o 
  -7   8  10        0.69        4.93     14.54 o 
  -6   8  10       17.23       11.74     15.05 o 
  -5   8  10        6.42       10.14     12.22 o 
  -4   8  10       24.08       62.24     20.93 o 
  -3   8  10       67.76       74.76     20.18 o 
  -2   8  10       25.66       17.79      7.41 o 
  -1   8  10      193.38      163.58     16.68 o 
   0   8  10       72.23       73.75     15.02 o 
   1   8  10      194.02      185.22     18.31 o 
   2   8  10       23.02       12.54      6.91 o 
   3   8  10       69.38       56.65     15.92 o 
   4   8  10       25.70       -9.45     15.68 o 
   5   8  10        7.18       -7.94     16.75 o 
   6   8  10       17.93       -1.96     14.31 o 
  -7   9  10        6.43       12.62     14.27 o 
  -6   9  10       28.35       40.93     19.30 o 
  -5   9  10       10.26       61.05     22.96 o 
  -4   9  10       21.20       45.80     17.56 o 
  -3   9  10       86.09       89.80     21.39 o 
  -2   9  10        4.14       -5.72      7.89 o 
  -1   9  10       68.78       63.16     11.41 o 
   0   9  10      221.25      258.29     21.56 o 
   1   9  10       69.06       43.84     10.79 o 
   2   9  10        4.19        1.90      8.08 o 
   3   9  10       85.75       82.16     20.48 o 
   4   9  10       21.06       17.16     13.56 o 
   5   9  10       10.55       12.66     13.35 o 
   6   9  10       28.12       21.52     15.63 o 
  -6  10  10       11.78       33.11     24.78 o 
  -5  10  10       10.94       22.89     17.42 o 
  -4  10  10       18.90       25.98     15.48 o 
  -3  10  10        0.30       -8.46      8.46 o 
  -2  10  10       18.30        6.94      8.09 o 
  -1  10  10       43.96       63.83     12.87 o 
   0  10  10       20.99        8.50     15.42 o 
   1  10  10       43.84       50.43     11.49 o 
   2  10  10       18.10       19.28      8.74 o 
   3  10  10        0.33      -15.01     15.22 o 
   4  10  10       19.57        9.56     13.92 o 
   5  10  10       11.22        2.43     13.93 o 
   6  10  10       11.90       -7.55     16.92 o 
  -4  11  10        2.38       -6.72     14.45 o 
  -3  11  10       35.31       37.09     16.61 o 
  -2  11  10        8.23       -9.26      9.26 o 
  -1  11  10       10.57        5.25      7.79 o 
   0  11  10       16.24        6.39      7.92 o 
   1  11  10       10.28        2.21     12.73 o 
   2  11  10        8.49        0.54     12.67 o 
   3  11  10       35.40       45.05     18.17 o 
   4  11  10        2.40       -4.05     15.98 o 
  -2  12  10       13.56       40.23     16.86 o 
  -1  12  10        6.31        0.73     12.76 o 
   0  12  10       16.01       34.75     19.24 o 
   1  12  10        6.16       -0.98     13.98 o 
   2  12  10       13.52      -12.88     20.32 o 
   1   0  11      911.46      898.19     26.85 o 
   2   0  11      271.27      269.77     15.87 o 
   3   0  11       23.71       25.67     10.07 o 
   4   0  11        2.68        1.36      6.85 o 
   5   0  11       25.26       38.03     13.13 o 
   6   0  11      163.61      160.10     24.76 o 
   7   0  11       34.46       32.38     12.28 o 
   8   0  11       61.62       61.62     18.25 o 
   9   0  11        0.05       -5.30     10.84 o 
  10   0  11        4.36       14.51     13.36 o 
 -10   1  11        6.16       -3.72     13.98 o 
  -9   1  11        1.62       14.60     13.40 o 
  -8   1  11        3.23       19.79     14.21 o 
  -7   1  11       50.70       55.33     17.03 o 
  -6   1  11      773.09      844.75     52.68 o 
  -5   1  11      228.58      240.10     27.21 o 
  -4   1  11      167.67      172.24     21.37 o 
  -3   1  11        5.07        8.33      8.00 o 
  -2   1  11       65.75       74.85      9.59 o 
  -1   1  11       99.87      102.71      6.35 o 
   0   1  11      505.55      504.14     13.49 o 
   1   1  11      107.64       99.52     14.92 o 
   2   1  11       64.38       71.47     11.89 o 
   3   1  11        6.25        6.23      7.72 o 
   4   1  11      167.83      194.63     23.21 o 
   5   1  11      229.03      212.48     25.81 o 
   6   1  11      772.59      777.33     50.28 o 
   7   1  11       51.73       56.11     16.21 o 
   8   1  11        2.86        3.91     10.98 o 
   9   1  11        1.62        2.22     12.86 o 
  10   1  11        6.28       17.19     13.80 o 
 -10   2  11        1.07        6.82     14.01 o 
  -9   2  11        4.40        2.79     13.93 o 
  -8   2  11        7.59       -6.35     15.67 o 
  -7   2  11       25.10        7.17     10.85 o 
  -6   2  11      128.90      100.66     19.83 o 
  -5   2  11      397.72      424.23     35.97 o 
  -4   2  11       17.94       26.27     10.67 o 
  -3   2  11       40.37       31.88     11.84 o 
  -2   2  11      251.13      250.46     10.43 o 
  -1   2  11     2254.17     2333.69     31.77 o 
   0   2  11      203.30      196.16      8.29 o 
   1   2  11     2253.45     2294.57     35.95 o 
   2   2  11      249.32      241.23     14.64 o 
   5   2  11      405.50      422.68     35.76 o 
   6   2  11      127.76      105.24     21.19 o 
   7   2  11       26.06       23.28     13.38 o 
   8   2  11        8.26       -2.66     12.47 o 
   9   2  11        4.52       14.81     13.01 o 
  10   2  11        1.02      -13.21     15.02 o 
 -10   3  11        4.49        2.35     11.75 o 
  -9   3  11       10.11       12.39     15.02 o 
  -8   3  11       62.24       53.00     17.18 o 
  -7   3  11        5.00       -4.49     12.41 o 
  -6   3  11      159.76      172.92     11.83 o 
  -5   3  11      311.92      275.01     12.44 o 
  -4   3  11     1224.65     1191.83     55.48 o 
  -3   3  11      272.92      236.84     23.31 o 
  -2   3  11       72.67       68.42      5.63 o 
  -1   3  11      518.37      516.66     14.67 o 
   0   3  11     2148.34     2151.55     48.75 o 
   1   3  11      512.39      533.87     15.28 o 
   2   3  11       63.90       64.34      7.62 o 
   3   3  11      271.76      259.90     13.60 o 
   4   3  11     1212.20     1107.13     35.68 o 
   5   3  11      309.22      280.00     15.64 o 
   7   3  11        4.43        5.40     12.00 o 
   8   3  11       61.72       76.42     20.50 o 
   9   3  11       10.48       26.56     15.11 o 
  10   3  11        4.51       13.12     13.63 o 
 -10   4  11        1.97      -13.86     18.40 o 
  -9   4  11       27.11       27.82     15.40 o 
  -8   4  11        9.14       18.32     13.40 o 
  -7   4  11       69.97       64.35     19.03 o 
  -6   4  11       20.02       20.01     13.50 o 
  -5   4  11      138.53      114.70     20.72 o 
  -4   4  11      134.27      113.08     18.62 o 
  -3   4  11      434.72      447.70     61.10 o 
  -2   4  11      210.38      200.46     15.38 o 
  -1   4  11      836.88      852.91     27.83 o 
   0   4  11       37.70       35.05      4.52 o 
   1   4  11      837.40      857.98     26.16 o 
   2   4  11      210.76      198.72     11.69 o 
   3   4  11      433.35      459.49     22.38 o 
   4   4  11      131.39      125.51     13.28 o 
  -9   5  11        5.31       14.60     16.34 o 
  -8   5  11       38.60       27.23     17.31 o 
  -7   5  11       52.97       36.80     17.56 o 
  -6   5  11       15.53       15.83     12.67 o 
  -5   5  11       79.38       71.79     18.02 o 
  -4   5  11      788.64      770.73     46.73 o 
  -3   5  11      439.30      401.74     24.14 o 
  -2   5  11      413.18      433.16     22.58 o 
  -1   5  11      150.04      141.53     12.63 o 
   0   5  11       39.42       47.66      7.17 o 
   1   5  11      154.01      149.26      7.22 o 
   2   5  11      417.65      384.44     22.30 o 
   3   5  11      441.55      404.51     17.59 o 
  -9   6  11       21.49       28.55     18.51 o 
  -8   6  11        2.88        1.31     13.22 o 
  -7   6  11       42.70       52.43     17.99 o 
  -6   6  11       26.16       44.99     17.73 o 
  -5   6  11        8.67       12.70     10.99 o 
  -4   6  11      201.72      189.32     25.45 o 
  -3   6  11       99.08      105.80     14.10 o 
  -2   6  11      105.36      111.79     12.92 o 
  -1   6  11      932.48      927.20     31.35 o 
   0   6  11     1015.63     1023.40     60.88 o 
   1   6  11      933.75      885.10     17.35 o 
   2   6  11      102.52      103.76     10.01 o 
  -8   7  11       12.15       16.91     13.64 o 
  -7   7  11       22.97       17.58     14.28 o 
  -6   7  11      106.63      112.96     24.37 o 
  -5   7  11       65.62       58.56     19.04 o 
  -4   7  11      252.20      271.69     25.94 o 
  -3   7  11       49.70       38.65     10.18 o 
  -2   7  11      147.64      150.58     15.68 o 
  -1   7  11      345.58      319.84     19.81 o 
   0   7  11       20.21       24.30      6.38 o 
   1   7  11      343.85      318.61     13.24 o 
   2   7  11      151.00      143.81     15.99 o 
   3   7  11       50.60       33.64     13.04 o 
  -8   8  11        0.24        0.56     14.02 o 
  -7   8  11        0.98       -0.29     12.99 o 
  -6   8  11       32.00       37.15     19.35 o 
  -5   8  11       14.03       33.96     11.67 o 
  -4   8  11       16.05       22.62     10.07 o 
  -3   8  11       13.28       12.53      8.64 o 
  -2   8  11       72.08       60.25     11.63 o 
  -1   8  11      279.66      262.51     18.88 o 
   0   8  11      208.51      197.08     13.02 o 
   1   8  11      283.56      266.09     21.45 o 
   2   8  11       73.14       59.99     11.81 o 
   3   8  11       13.99        1.88     11.63 o 
   4   8  11       16.73      -13.01     13.01 o 
  -7   9  11       14.28       53.53     21.84 o 
  -6   9  11       39.32       76.10     30.79 o 
  -5   9  11        8.14       25.20     11.40 o 
  -4   9  11        7.92       19.14      9.93 o 
  -3   9  11        8.73       13.44      9.25 o 
  -2   9  11       37.39       27.87      9.56 o 
  -1   9  11       70.02       66.97     11.22 o 
   0   9  11       48.28       32.46     10.04 o 
   1   9  11       67.54       51.71     11.22 o 
   2   9  11       37.82       12.86     13.82 o 
   3   9  11        7.94       -2.33     13.01 o 
   4   9  11        7.63        2.64     12.96 o 
   5   9  11        7.73        2.30     12.56 o 
  -6  10  11        4.21        5.56     10.48 o 
  -5  10  11        9.96       32.34     11.54 o 
  -4  10  11        5.47       15.76     10.06 o 
  -3  10  11        3.56        4.36      8.48 o 
  -2  10  11        8.60       -7.31      9.54 o 
  -1  10  11       36.57       31.50     17.00 o 
   0  10  11       12.73        6.35      9.86 o 
   1  10  11       37.04       29.54      9.94 o 
   2  10  11        8.81       -1.07      7.38 o 
   3  10  11        3.75       -9.08     13.91 o 
   4  10  11        5.69       -5.24     14.43 o 
   5  10  11       10.33      -20.22     20.22 o 
   6  10  11        4.21       -7.55     13.22 o 
  -4  11  11       23.74        7.77     13.12 o 
  -3  11  11        4.79       -5.20     15.02 o 
  -2  11  11        4.59        3.68     15.50 o 
  -1  11  11       12.83        5.83      8.42 o 
   0  11  11       39.82       29.96      9.51 o 
   1  11  11       12.27        4.20      9.35 o 
   2  11  11        4.75      -12.83     17.66 o 
   3  11  11        4.55      -17.67     17.67 o 
   4  11  11       23.64        9.65     11.89 o 
  -1  12  11        9.08        0.91     14.15 o 
   0  12  11        0.26      -19.94     19.94 o 
   1  12  11        8.97       -4.05     16.34 o 
   0   0  12     4423.39     4379.24     85.20 o 
   1   0  12       19.79       21.09      5.83 o 
   2   0  12      174.33      194.45     20.24 o 
   3   0  12        3.09       -2.09      7.98 o 
   4   0  12       34.81       27.77     12.25 o 
   5   0  12        0.24       -5.95     11.12 o 
   6   0  12       51.93       51.73     15.26 o 
   7   0  12        0.39        2.16      9.08 o 
   8   0  12        2.79       18.22     12.94 o 
   9   0  12        0.04       -1.32      9.99 o 
  10   0  12       35.92       68.19     22.59 o 
 -10   1  12       10.85        2.11     10.18 o 
  -9   1  12        1.55        7.96     10.41 o 
  -8   1  12       15.01       40.94     18.08 o 
  -7   1  12       54.85       81.57     20.96 o 
  -6   1  12        6.31        4.30     11.27 o 
  -5   1  12      639.24      606.88     43.03 o 
  -4   1  12      270.86      264.75     27.22 o 
  -3   1  12       10.03        7.79      7.20 o 
  -2   1  12       59.83       72.06      9.74 o 
  -1   1  12     1072.00     1090.30     23.71 o 
   0   1  12        2.61       -1.27      3.38 o 
   1   1  12     1075.50     1072.63     30.55 o 
   2   1  12       62.21       51.71     11.49 o 
   3   1  12        9.94       35.40     12.15 o 
   4   1  12      269.33      298.98     28.80 o 
   5   1  12      634.10      567.02     41.68 o 
   6   1  12        6.96       18.90     11.23 o 
   7   1  12       54.94       76.56     19.26 o 
   8   1  12       15.20       20.59     12.11 o 
   9   1  12        1.58      -12.29     12.29 o 
  10   1  12       11.21        7.07     14.49 o 
 -10   2  12       19.74       32.16     18.13 o 
  -9   2  12        0.63       15.19     15.84 o 
  -8   2  12        4.86        5.42     12.20 o 
  -7   2  12       12.85       22.72     14.12 o 
  -6   2  12       26.37       14.60     12.75 o 
  -5   2  12       50.22       77.30     17.71 o 
  -4   2  12      265.35      240.74     26.29 o 
  -3   2  12      811.13      820.46     72.80 o 
  -2   2  12     1115.81     1083.22     27.12 o 
  -1   2  12      564.87      606.74     17.19 o 
   0   2  12     4237.81     4422.25     43.07 o 
   1   2  12      572.02      603.74     22.37 o 
   2   2  12     1143.44     1117.63     31.24 o 
   3   2  12      807.80      802.21     37.12 o 
   5   2  12       52.65       59.77     15.88 o 
   6   2  12       26.04       37.87     15.46 o 
   7   2  12       13.42       24.58     13.92 o 
   8   2  12        4.67       16.01     12.45 o 
   9   2  12        0.58        5.96     13.06 o 
  10   2  12       20.00       45.00     20.16 o 
 -10   3  12        6.02        8.32     14.17 o 
  -9   3  12       17.25        1.85     14.32 o 
  -8   3  12        7.89        4.36     14.66 o 
  -7   3  12       52.01       33.58     14.86 o 
  -6   3  12       46.41       26.23     13.21 o 
  -5   3  12      290.93      249.84     21.82 o 
  -4   3  12      341.60      300.00     14.14 o 
  -3   3  12      427.35      390.33     26.56 o 
  -2   3  12      529.22      493.72     13.80 o 
  -1   3  12      126.91      133.14      8.08 o 
   0   3  12      234.58      231.54      9.17 o 
   1   3  12      120.70      130.36      8.30 o 
   2   3  12      540.41      514.40     28.76 o 
   3   3  12      417.32      411.23     24.63 o 
   4   3  12      343.18      310.41     20.44 o 
   5   3  12      291.24      251.75     16.35 o 
   8   3  12        8.01       21.37     14.09 o 
   9   3  12       16.49       29.61     16.66 o 
  10   3  12        6.36       11.60     12.69 o 
  -9   4  12        2.44        2.50     15.08 o 
  -8   4  12       91.50      142.53     28.64 o 
  -7   4  12        1.50       -4.90     13.61 o 
  -6   4  12        7.66       -5.99     10.76 o 
  -5   4  12       29.84       36.14     13.20 o 
  -4   4  12      991.63     1057.12     54.21 o 
  -3   4  12      381.63      389.26     23.40 o 
  -2   4  12      530.23      518.39     24.60 o 
  -1   4  12      120.87      110.22     11.13 o 
   0   4  12      313.75      313.61     12.08 o 
   1   4  12      121.81      130.56      7.78 o 
   2   4  12      540.85      524.34     19.25 o 
   3   4  12      379.50      369.61     21.13 o 
   4   4  12      982.86      931.03     36.23 o 
  -9   5  12       17.07        8.61     14.68 o 
  -8   5  12        1.56        6.08     12.69 o 
  -7   5  12       46.10       60.07     19.73 o 
  -6   5  12       54.34       53.81     17.05 o 
  -5   5  12       76.50       58.78     17.19 o 
  -4   5  12      193.18      205.23     26.12 o 
  -3   5  12      745.49      713.57     31.80 o 
  -2   5  12       84.53       80.36     11.04 o 
  -1   5  12      657.44      623.90     25.55 o 
   0   5  12      318.08      325.60     20.23 o 
   1   5  12      653.28      632.34     32.83 o 
   2   5  12       81.86       68.82      5.29 o 
   3   5  12      731.76      714.63     24.65 o 
   4   5  12      191.19      194.78     16.33 o 
  -9   6  12        0.88       21.64     16.61 o 
  -8   6  12       19.53       32.30     16.41 o 
  -7   6  12       34.77       40.44     18.43 o 
  -6   6  12       15.69       18.13     12.74 o 
  -5   6  12       23.00        9.30     12.22 o 
  -4   6  12      144.84      165.59     18.03 o 
  -3   6  12       73.52       71.23     12.59 o 
  -2   6  12      285.80      279.78     19.61 o 
  -1   6  12      523.93      511.22     23.99 o 
   0   6  12      195.98      194.55     13.59 o 
   1   6  12      518.61      469.70     12.71 o 
   2   6  12      285.35      262.85     29.03 o 
  -8   7  12        0.91        0.52     11.11 o 
  -7   7  12       63.75       62.85     21.10 o 
  -6   7  12       66.51       68.07     21.16 o 
  -5   7  12       92.51       80.16     20.02 o 
  -4   7  12      196.50      181.07     19.60 o 
  -3   7  12       22.40       22.68      8.65 o 
  -2   7  12      196.64      193.98     17.22 o 
  -1   7  12       22.05       14.45      6.98 o 
   0   7  12       40.45       44.78      7.77 o 
   1   7  12       21.53       31.35     14.72 o 
   2   7  12      196.84      162.82     24.11 o 
  -7   8  12        4.60       15.71     13.16 o 
  -6   8  12       14.36       -2.71     11.73 o 
  -5   8  12       26.65       37.66     12.37 o 
  -4   8  12       10.54       13.96      9.30 o 
  -3   8  12       17.79       23.45      9.27 o 
  -2   8  12       59.95       51.82     10.83 o 
  -1   8  12      127.15      116.27     13.32 o 
   0   8  12      290.15      355.24     35.25 o 
   1   8  12      124.31      123.23     22.01 o 
   2   8  12       60.71       55.22     16.00 o 
  -6   9  12        3.30       27.56     13.05 o 
  -5   9  12       61.54       69.55     14.70 o 
  -4   9  12       24.64       17.61      9.56 o 
  -3   9  12        0.61        4.57      8.17 o 
  -2   9  12       35.90       39.41      9.56 o 
  -1   9  12       27.85       33.58     15.52 o 
   0   9  12        2.01        1.71     10.75 o 
   1   9  12       28.37       16.94     11.35 o 
   2   9  12       35.29       28.86      9.49 o 
   3   9  12        0.69      -17.97     17.97 o 
  -5  10  12        1.23       15.83     10.48 o 
  -4  10  12        2.10       -3.25      7.87 o 
  -3  10  12        6.35       -1.98     14.84 o 
  -2  10  12       16.26        1.01     13.53 o 
  -1  10  12        8.50       23.12     13.64 o 
   0  10  12      104.16      130.90     16.96 o 
   1  10  12        8.26       -6.95      9.93 o 
   2  10  12       16.99       -3.39      8.68 o 
   3  10  12        6.19        0.74     15.86 o 
   4  10  12        2.17      -19.90     19.90 o 
  -3  11  12       15.15        4.51     13.51 o 
  -2  11  12       11.04       24.76     15.22 o 
  -1  11  12        3.50       13.19     11.26 o 
   0  11  12        3.55        4.30      8.25 o 
   1  11  12        3.48       -3.78      8.71 o 
   2  11  12       10.56       -4.32     16.75 o 
   3  11  12       14.93      -11.50     19.81 o 
   1   0  13      688.47      691.83     25.63 o 
   2   0  13      156.63      171.43     19.85 o 
   3   0  13      116.49      121.53     13.11 o 
   4   0  13       15.08       14.75     11.11 o 
   5   0  13      175.66      140.76     22.91 o 
   6   0  13        1.70        2.64      9.62 o 
   7   0  13       39.98       44.69     16.06 o 
   8   0  13       27.35       56.14     18.92 o 
   9   0  13       31.34       38.21     17.73 o 
  10   0  13        2.98        2.10     11.10 o 
 -10   1  13        1.57       14.23     16.67 o 
  -9   1  13        0.52       -8.30     11.09 o 
  -8   1  13       20.55       15.27     14.97 o 
  -7   1  13       54.56       74.18     20.59 o 
  -6   1  13      232.08      232.97     30.38 o 
  -5   1  13      103.86       86.23     18.05 o 
  -4   1  13       97.84      100.65     17.83 o 
  -3   1  13      242.67      253.56     18.22 o 
  -2   1  13      252.44      277.77     17.92 o 
  -1   1  13       40.89       46.84      5.96 o 
   0   1  13        6.85        3.53      5.28 o 
   1   1  13       42.79       52.93     15.15 o 
   2   1  13      254.09      260.08     22.54 o 
   3   1  13      234.86      237.68     22.98 o 
   4   1  13       92.00       87.93     17.69 o 
   5   1  13      103.29       83.26     17.32 o 
   6   1  13      227.89      199.36     28.59 o 
   7   1  13       56.24       68.19     19.85 o 
   8   1  13       20.91       18.28     13.61 o 
   9   1  13        0.65       22.65     16.16 o 
  10   1  13        1.55        6.41     12.20 o 
 -10   2  13        1.14       17.21     16.91 o 
  -9   2  13       57.99       72.20     22.48 o 
  -8   2  13        4.18       -4.18     13.14 o 
  -7   2  13       58.18       52.84     17.44 o 
  -6   2  13       35.90       21.88     12.78 o 
  -5   2  13      213.65      203.49     26.35 o 
  -4   2  13      112.48      111.22     18.65 o 
  -3   2  13      437.74      446.05     24.21 o 
  -2   2  13       21.61       25.14      4.60 o 
  -1   2  13     1190.09     1166.50     24.92 o 
   0   2  13      789.71      819.11     21.32 o 
   1   2  13     1165.11     1118.07     31.76 o 
   2   2  13       22.42       19.28      8.56 o 
   3   2  13      439.70      471.42     29.62 o 
   6   2  13       35.36       26.09     12.53 o 
   7   2  13       60.39       45.23     16.88 o 
   8   2  13        3.91       -1.53     11.95 o 
   9   2  13       57.77       58.41     20.01 o 
  10   2  13        1.16        1.96     10.29 o 
 -10   3  13        2.43        2.21     16.22 o 
  -9   3  13        0.05       12.05     17.16 o 
  -8   3  13       67.03       81.68     23.26 o 
  -7   3  13       37.95       14.59     11.45 o 
  -6   3  13      314.69      293.74     33.90 o 
  -5   3  13       53.11       52.51     15.83 o 
  -4   3  13      554.18      513.22     21.55 o 
  -3   3  13      267.65      262.54     15.74 o 
  -2   3  13      485.21      454.85     16.63 o 
  -1   3  13      237.58      239.02     11.13 o 
   0   3  13       96.41       93.72      7.82 o 
   1   3  13      233.32      241.87     14.55 o 
   2   3  13      492.59      485.23     20.81 o 
   3   3  13      272.07      275.38     21.26 o 
   9   3  13        0.03       -0.41     12.52 o 
  10   3  13        2.39        6.33     14.53 o 
  -9   4  13       49.37       48.01     21.13 o 
  -8   4  13        7.20       16.60     15.02 o 
  -7   4  13       59.36       59.54     18.88 o 
  -6   4  13      180.49      228.30     31.10 o 
  -5   4  13       46.84       26.52     12.47 o 
  -4   4  13      153.39      139.98     20.88 o 
  -3   4  13     1000.18     1069.03     38.25 o 
  -2   4  13      480.35      497.47     24.88 o 
  -1   4  13      585.16      569.17     24.31 o 
   0   4  13      314.75      321.79     12.88 o 
   1   4  13      588.96      586.33     16.65 o 
   2   4  13      483.26      490.79     25.48 o 
   3   4  13      997.71      974.30     35.43 o 
   4   4  13      150.67      153.89     16.95 o 
  -9   5  13        0.55      -11.17     15.29 o 
  -8   5  13       24.79       26.99     14.75 o 
  -7   5  13       38.07       46.00     17.51 o 
  -6   5  13      118.27      156.53     27.00 o 
  -5   5  13       97.29      118.88     22.61 o 
  -4   5  13      100.67      108.55     36.70 o 
  -3   5  13      235.84      237.40     19.38 o 
  -2   5  13      267.34      256.61     18.58 o 
  -1   5  13      340.74      348.80     19.70 o 
   0   5  13      233.90      218.95     14.27 o 
   1   5  13      340.72      330.16     16.91 o 
   2   5  13      269.92      242.31     12.14 o 
   3   5  13      239.15      231.76     14.97 o 
   4   5  13       95.09       84.14     11.43 o 
  -8   6  13        2.76       -2.89     11.19 o 
  -7   6  13        5.86        5.00     11.03 o 
  -6   6  13       22.99       15.87     13.02 o 
  -5   6  13       58.31       70.72     17.51 o 
  -4   6  13       15.35       16.18     20.27 o 
  -3   6  13      766.25      740.01     34.09 o 
  -2   6  13       61.03       34.50     13.57 o 
  -1   6  13       61.03       54.53     11.84 o 
   0   6  13      224.91      250.03     15.46 o 
   1   6  13       65.82       80.66     17.62 o 
   2   6  13       62.22       44.31     14.93 o 
  -8   7  13        4.28       10.20     16.03 o 
  -7   7  13       25.17       38.64     18.17 o 
  -6   7  13       81.28       84.33     21.19 o 
  -5   7  13       31.61       43.82     13.13 o 
  -4   7  13      115.83      136.25     17.13 o 
  -3   7  13       43.27       35.29     10.72 o 
  -2   7  13       16.63       13.21      6.83 o 
  -1   7  13        4.74       -5.27     11.71 o 
   0   7  13      109.68       91.03     15.59 o 
   1   7  13        5.20        4.01      9.88 o 
   2   7  13       16.17       19.92     12.15 o 
  -7   8  13        0.02        4.42     12.79 o 
  -6   8  13        3.49       19.64     15.58 o 
  -5   8  13       10.49       37.74     20.42 o 
  -4   8  13       14.20        9.03      9.01 o 
  -3   8  13       74.61       66.43     24.49 o 
  -2   8  13       67.19       62.77     11.05 o 
  -1   8  13       23.02       25.39      9.53 o 
   0   8  13       33.22       47.99     16.63 o 
   1   8  13       25.75       24.78     13.79 o 
   2   8  13       67.12       80.16     19.52 o 
  -6   9  13       27.64       38.42     20.72 o 
  -5   9  13        1.58       -0.37      9.07 o 
  -4   9  13       37.60       47.44     12.57 o 
  -3   9  13       60.00       69.45     13.18 o 
  -2   9  13        2.85       -3.26     14.94 o 
  -1   9  13        5.42       11.78     13.14 o 
   0   9  13        1.31       -2.43      9.47 o 
   1   9  13        5.09        5.47      9.83 o 
   2   9  13        2.90       13.75     12.05 o 
  -5  10  13        4.06        5.92      8.52 o 
  -4  10  13        0.35      -16.81     16.81 o 
  -3  10  13       13.46       -1.06     14.33 o 
  -2  10  13       33.38       23.44     15.13 o 
  -1  10  13       28.06       31.93     15.84 o 
   0  10  13        7.63        5.06      9.73 o 
   1  10  13       28.46        7.90     10.74 o 
   2  10  13       33.69       34.08     15.92 o 
  -3  11  13        4.68      -20.37     20.37 o 
  -2  11  13        8.49        8.07     12.39 o 
  -1  11  13        0.07       19.01     13.53 o 
   0  11  13        2.69       16.83     14.52 o 
   1  11  13        0.06       -1.84      9.81 o 
   2  11  13        9.00       -4.26     11.80 o 
   0   0  14      468.28      500.88     31.77 o 
   1   0  14      632.28      654.08     26.79 o 
   2   0  14      219.08      247.76     23.77 o 
   3   0  14       27.93       32.39      8.42 o 
   4   0  14      862.64      837.08     49.72 o 
   5   0  14      105.52       72.81     17.06 o 
   6   0  14       47.79       53.65     15.93 o 
   7   0  14        1.62       12.48     13.93 o 
   8   0  14       25.27       41.23     17.41 o 
   9   0  14        4.17       28.50     17.50 o 
  10   0  14        0.13       -9.29     13.31 o 
 -10   1  14        3.72      -10.71     12.62 o 
  -9   1  14       57.73       77.67     22.36 o 
  -8   1  14        7.19        6.14     13.35 o 
  -7   1  14       30.39       35.73     16.00 o 
  -6   1  14       53.19       64.83     18.54 o 
  -5   1  14       73.81       74.53     16.82 o 
  -4   1  14       11.95       18.30     11.33 o 
  -3   1  14      329.31      342.84     21.38 o 
  -2   1  14      275.97      291.57     18.86 o 
  -1   1  14       19.01       13.05      9.66 o 
   0   1  14      197.60      193.53     14.30 o 
   1   1  14       22.75       23.72      6.67 o 
   2   1  14      267.34      286.90     23.83 o 
   3   1  14      331.69      327.15     27.33 o 
   5   1  14       73.37       52.18     14.43 o 
   6   1  14       55.12       41.98     16.71 o 
   7   1  14       31.84       29.43     15.82 o 
   8   1  14        6.92       13.60     14.16 o 
   9   1  14       57.59       82.82     24.29 o 
  10   1  14        3.63       -4.64     15.80 o 
 -10   2  14        7.18        4.99     12.50 o 
  -9   2  14        2.80       16.44     16.13 o 
  -8   2  14       44.13       54.48     18.82 o 
  -7   2  14       43.07       48.31     19.29 o 
  -6   2  14      206.34      226.96     30.14 o 
  -5   2  14      165.48      140.27     23.34 o 
  -4   2  14      266.57      300.04     29.93 o 
  -3   2  14       29.48       25.79      4.87 o 
  -2   2  14      351.69      339.41     14.10 o 
  -1   2  14      512.74      511.69     24.24 o 
   0   2  14     1149.61     1109.55     34.28 o 
   1   2  14      522.57      511.61     22.64 o 
   2   2  14      333.34      315.99     18.45 o 
   3   2  14       30.90       35.06     10.54 o 
   4   2  14      270.58      337.91     27.77 o 
   6   2  14      208.21      232.82     31.11 o 
   7   2  14       42.12       36.06     14.23 o 
   8   2  14       42.96       47.26     17.69 o 
   9   2  14        2.74       -8.78     15.48 o 
  10   2  14        6.74       13.98     16.54 o 
  -9   3  14       10.79       13.86     16.22 o 
  -8   3  14       14.77       20.23     16.82 o 
  -7   3  14      202.36      177.12     29.58 o 
  -6   3  14       35.46       50.68     17.54 o 
  -5   3  14      420.60      477.77     40.29 o 
  -4   3  14       71.52       97.34     18.67 o 
  -3   3  14      260.73      261.98     17.11 o 
  -2   3  14      230.63      239.82     11.13 o 
  -1   3  14      188.35      175.01     10.15 o 
   0   3  14      728.35      721.98     27.98 o 
   1   3  14      192.97      198.31     17.53 o 
   2   3  14      223.91      219.98     15.84 o 
   3   3  14      263.16      283.78     22.65 o 
   4   3  14       73.02      103.25     16.73 o 
  -9   4  14        6.61        8.13     15.42 o 
  -8   4  14       13.80       -4.23     15.21 o 
  -7   4  14        4.58       -0.71     13.84 o 
  -6   4  14       37.67       24.32     14.76 o 
  -5   4  14      267.66      273.74     31.28 o 
  -4   4  14        1.77        9.20     12.45 o 
  -3   4  14      162.70      171.18     16.81 o 
  -2   4  14      228.78      236.30     17.77 o 
  -1   4  14       75.36       64.99      9.68 o 
   0   4  14     2555.85     2563.94     82.74 o 
   1   4  14       78.08       67.46      8.12 o 
   2   4  14      226.79      229.65     14.40 o 
   3   4  14      163.18      137.79     14.10 o 
   4   4  14        1.66       12.36      9.74 o 
  -9   5  14        2.93      -15.46     18.63 o 
  -8   5  14       42.52       43.35     18.19 o 
  -7   5  14      108.58       81.92     21.51 o 
  -6   5  14       16.61        1.42     12.54 o 
  -5   5  14      284.19      306.21     33.77 o 
  -4   5  14      268.75      260.67     47.55 o 
  -3   5  14       54.25       40.10      9.13 o 
  -2   5  14       66.51       76.62     15.86 o 
  -1   5  14       20.04       10.93     10.36 o 
   0   5  14      358.91      369.54     18.75 o 
   1   5  14       20.47       19.59      5.42 o 
   2   5  14       66.35       55.86      9.59 o 
   3   5  14       55.23       52.95      8.47 o 
   4   5  14      270.33      221.20     18.03 o 
  -8   6  14       19.03        4.43     13.86 o 
  -7   6  14       11.78        9.27     12.84 o 
  -6   6  14       53.67       73.62     19.32 o 
  -5   6  14       64.41       84.17     28.52 o 
  -4   6  14        4.74        5.72     18.71 o 
  -3   6  14       37.71       34.45      9.69 o 
  -2   6  14       45.42       33.92      8.72 o 
  -1   6  14       29.17       27.51     11.23 o 
   0   6  14      723.54      742.44     30.70 o 
   1   6  14       29.84       26.15     12.47 o 
   2   6  14       45.00       73.40     18.24 o 
  -8   7  14       13.20      -14.96     18.22 o 
  -7   7  14       21.51       17.24     15.53 o 
  -6   7  14        3.04       11.55     14.59 o 
  -5   7  14       56.22       74.95     15.48 o 
  -4   7  14       21.17       18.75      9.86 o 
  -3   7  14       32.16       33.00      9.83 o 
  -2   7  14       83.95       72.54     18.32 o 
  -1   7  14       33.63       32.72      7.34 o 
   0   7  14       51.72       49.60      8.41 o 
   1   7  14       35.11       44.40     15.54 o 
   2   7  14       81.21       92.65     20.80 o 
  -7   8  14        7.07       22.38     12.17 o 
  -6   8  14        9.23        9.33     10.89 o 
  -5   8  14       10.41       14.62     12.14 o 
  -4   8  14       17.39       24.05     10.17 o 
  -3   8  14       96.91       83.93     13.59 o 
  -2   8  14       12.64       10.90      8.44 o 
  -1   8  14       81.98       82.51     20.67 o 
   0   8  14       11.34       -4.61     10.37 o 
   1   8  14       81.53       88.84     20.33 o 
   2   8  14       13.98       16.17     11.14 o 
  -6   9  14        4.32       13.14     27.90 o 
  -5   9  14        1.07       -1.44      9.65 o 
  -4   9  14       20.88       24.94     10.60 o 
  -3   9  14       54.55       59.58     13.59 o 
  -2   9  14       18.03        3.18     14.95 o 
  -1   9  14       18.04       36.97     16.40 o 
   0   9  14       13.24        5.49     10.60 o 
   1   9  14       19.30       29.71     13.61 o 
   2   9  14       17.43       15.89     12.31 o 
  -4  10  14       10.33        0.35     14.30 o 
  -3  10  14       18.60        5.99     12.88 o 
  -2  10  14       20.67       24.29     13.77 o 
  -1  10  14        8.30       12.68     13.02 o 
   0  10  14        1.44       -4.36     12.15 o 
   1  10  14        8.71       10.26      9.67 o 
   2  10  14       20.67       21.52     14.55 o 
  -2  11  14       14.89       23.34     16.16 o 
  -1  11  14        7.23       18.24     15.30 o 
   0  11  14        0.10       -2.17     10.67 o 
   1  11  14        7.47        0.05     10.08 o 
   2  11  14       14.63       33.65     16.64 o 
   1   0  15      149.48      179.67     31.66 o 
   2   0  15       17.82        8.63      8.63 o 
   3   0  15      293.47      290.34     28.09 o 
   4   0  15      147.07      162.83     16.66 o 
   5   0  15      168.27      153.85     24.41 o 
   6   0  15       46.15       48.88     15.68 o 
   7   0  15      236.23      280.87     35.62 o 
   8   0  15        3.89        6.75     10.68 o 
   9   0  15       12.71       28.76     16.43 o 
  -9   1  15        2.59       -9.03     13.33 o 
  -8   1  15       17.82       25.26     15.44 o 
  -7   1  15       50.45       43.98     17.87 o 
  -6   1  15       13.03       16.04     12.39 o 
  -5   1  15        9.64        1.20      9.98 o 
  -4   1  15      247.00      251.22     47.35 o 
  -3   1  15       90.22       86.58     12.10 o 
  -2   1  15      511.71      524.66     36.84 o 
  -1   1  15      367.25      392.83     21.70 o 
   0   1  15        9.55        9.29      6.07 o 
   1   1  15      370.92      371.49     26.34 o 
   2   1  15      516.82      522.08     32.92 o 
   3   1  15       87.15       88.46     16.80 o 
   4   1  15      245.99      290.19     28.66 o 
   5   1  15        8.40       12.62     10.58 o 
   6   1  15       13.85       29.59     15.54 o 
   7   1  15       51.21       37.17     15.35 o 
   8   1  15       16.77       10.60     10.69 o 
   9   1  15        2.68        0.33     11.50 o 
  -9   2  15       16.07       37.52     18.34 o 
  -8   2  15       19.28       31.91     14.32 o 
  -7   2  15       42.41       44.79     16.48 o 
  -6   2  15       88.83      106.95     23.10 o 
  -5   2  15        7.45        0.87      8.74 o 
  -4   2  15      572.67      603.74     30.87 o 
  -3   2  15      533.32      522.38     18.39 o 
  -2   2  15       34.76       36.35      5.61 o 
  -1   2  15      153.18      135.77     12.01 o 
   0   2  15      525.43      506.02     25.99 o 
   1   2  15      155.29      136.78     12.87 o 
   2   2  15       34.33       36.70     16.78 o 
   3   2  15      529.34      523.41     33.00 o 
   4   2  15      566.53      521.67     36.00 o 
   7   2  15       42.75       73.38     20.74 o 
   8   2  15       19.42       33.26     16.75 o 
   9   2  15       16.17        9.30     14.58 o 
  -9   3  15        4.08       21.41     16.79 o 
  -8   3  15        9.65        9.89     12.05 o 
  -7   3  15       23.43        1.17     12.03 o 
  -6   3  15      159.10      150.18     25.80 o 
  -5   3  15        4.27        2.82      8.81 o 
  -4   3  15      443.43      435.81     27.21 o 
  -3   3  15       26.28       32.57      4.93 o 
  -2   3  15      222.61      216.92     11.33 o 
  -1   3  15      129.57      132.97      9.28 o 
   0   3  15      124.48      129.87     20.71 o 
   1   3  15      126.15      140.60     12.52 o 
   2   3  15      223.80      222.03     15.98 o 
   3   3  15       24.74       27.04      9.31 o 
   4   3  15      438.01      427.64     29.76 o 
  -9   4  15        8.70       23.16     17.96 o 
  -8   4  15        4.15       22.45     16.01 o 
  -7   4  15       20.04       16.91     14.93 o 
  -6   4  15       40.12       40.51     16.82 o 
  -5   4  15      174.84      185.73     27.03 o 
  -4   4  15      164.98      178.02     18.75 o 
  -3   4  15      133.09      128.12     15.30 o 
  -2   4  15       34.31       25.88      9.97 o 
  -1   4  15      544.46      541.94     25.26 o 
   0   4  15      168.99      171.44     13.84 o 
   1   4  15      553.12      552.07     22.52 o 
   2   4  15       32.79       28.78      6.91 o 
   3   4  15      133.07      107.08     13.50 o 
   4   4  15      164.19      170.71     18.31 o 
   5   4  15      176.04      160.30     19.94 o 
  -8   5  15        7.26       -0.21     15.64 o 
  -7   5  15        8.93        3.60     11.21 o 
  -6   5  15      220.91      206.62     30.62 o 
  -5   5  15       34.03       63.03     37.33 o 
  -4   5  15      176.99      204.58     20.15 o 
  -3   5  15      153.17      137.20     15.80 o 
  -2   5  15       62.91       65.15     10.98 o 
  -1   5  15      244.23      232.32     17.15 o 
   0   5  15        2.00        5.59      5.86 o 
   1   5  15      246.23      228.97     28.02 o 
   2   5  15       62.83       56.03      7.19 o 
   3   5  15      156.50      137.66     13.15 o 
  -8   6  15        5.34       27.18     17.65 o 
  -7   6  15        1.24      -11.66     14.78 o 
  -6   6  15        2.73        3.62     13.71 o 
  -5   6  15       35.19       34.31     13.92 o 
  -4   6  15      170.74      173.41     19.32 o 
  -3   6  15       11.25       11.28      9.38 o 
  -2   6  15      122.13      112.35     13.72 o 
  -1   6  15      180.45      197.69     16.22 o 
   0   6  15      149.63      159.89     13.18 o 
   1   6  15      184.45      180.56     26.26 o 
   2   6  15      121.19      120.56     22.98 o 
  -7   7  15        9.15       -9.30     12.96 o 
  -6   7  15       14.15       16.25     10.55 o 
  -5   7  15       22.84       21.20     14.24 o 
  -4   7  15       24.52       45.88     20.89 o 
  -3   7  15      149.29      174.74     18.22 o 
  -2   7  15      213.40      176.49     16.99 o 
  -1   7  15      184.81      192.93     16.54 o 
   0   7  15        8.12       18.14     13.62 o 
   1   7  15      185.26      201.62     28.75 o 
   2   7  15      214.79      216.72     30.16 o 
  -6   8  15        8.36       24.99     25.70 o 
  -5   8  15        2.49        8.86      9.81 o 
  -4   8  15       23.60       16.12      9.52 o 
  -3   8  15        0.40       -0.85      8.23 o 
  -2   8  15       60.20       36.61      9.72 o 
  -1   8  15       34.85       55.22     18.28 o 
   0   8  15       37.04       32.38     14.39 o 
   1   8  15       35.64       19.23     13.06 o 
   2   8  15       60.62       51.36     17.30 o 
  -5   9  15        4.65       15.25     15.41 o 
  -4   9  15        6.70       19.30     20.21 o 
  -3   9  15       14.57       -0.55     14.26 o 
  -2   9  15       72.47       26.57     14.31 o 
  -1   9  15       17.53       20.48     15.00 o 
   0   9  15       10.84        3.06     11.18 o 
   1   9  15       17.49       26.06     13.37 o 
   2   9  15       72.88       87.92     21.08 o 
  -4  10  15       11.08       12.79     15.95 o 
  -3  10  15        6.15       11.95     12.40 o 
  -2  10  15        0.09        6.06     10.73 o 
  -1  10  15        4.03       -0.67     11.34 o 
   0  10  15        2.94      -12.45     13.53 o 
   1  10  15        4.16        4.09     12.36 o 
   2  10  15        0.09       11.32     14.12 o 
  -1  11  15        8.08        8.31     13.66 o 
   0  11  15        2.62       15.38     15.44 o 
   1  11  15        7.77       13.75     13.33 o 
   0   0  16        0.07        9.45      9.10 o 
   1   0  16       28.24       28.51      9.98 o 
   2   0  16      236.91      262.78     25.95 o 
   3   0  16       61.08       41.78     14.62 o 
   4   0  16       77.93       87.95     24.50 o 
   5   0  16      319.63      312.17     34.03 o 
   6   0  16       61.99       60.66     18.15 o 
   7   0  16       70.13       86.23     22.75 o 
   8   0  16       17.98       27.00     16.34 o 
   9   0  16        1.85       -5.35     12.79 o 
  -9   1  16       12.90       24.50     16.07 o 
  -8   1  16       12.25       15.61     15.87 o 
  -7   1  16       37.82       39.32     16.27 o 
  -6   1  16        2.43        4.74     12.16 o 
  -5   1  16       19.41       32.40     15.15 o 
  -4   1  16       34.59       56.55     12.00 o 
  -3   1  16      730.24      772.47     33.00 o 
  -2   1  16      109.57       94.52     17.98 o 
  -1   1  16      308.67      308.52     19.79 o 
   0   1  16      974.12      955.38     33.35 o 
   1   1  16      313.71      304.00     19.41 o 
   2   1  16      112.28       77.61     14.52 o 
   3   1  16      732.02      710.77     42.09 o 
   4   1  16       35.16       64.21     17.16 o 
   6   1  16        2.50        7.51     11.83 o 
   7   1  16       37.33       36.19     18.05 o 
   8   1  16       12.25       19.13     16.15 o 
   9   1  16       12.90        8.75     13.22 o 
  -9   2  16        0.70       -2.89     10.28 o 
  -8   2  16       46.64       25.89     16.02 o 
  -7   2  16       30.89       35.84     15.94 o 
  -6   2  16       55.48       43.71     15.46 o 
  -5   2  16      135.12      142.84     24.31 o 
  -4   2  16       88.28       98.26     18.93 o 
  -3   2  16      142.69      146.27     10.45 o 
  -2   2  16      548.58      518.90     18.78 o 
  -1   2  16       25.97       23.17      9.51 o 
   0   2  16        8.17        7.36      5.39 o 
   1   2  16       26.75       28.61      7.98 o 
   2   2  16      548.87      582.29     26.54 o 
   3   2  16      145.51      148.55     18.99 o 
   4   2  16       87.85       97.57     17.08 o 
   5   2  16      132.23      155.42     22.88 o 
   8   2  16       47.28       52.28     19.68 o 
   9   2  16        0.68       -6.11     13.41 o 
  -9   3  16        3.83       14.91     14.08 o 
  -8   3  16        1.29       13.92     14.85 o 
  -7   3  16       42.64       61.48     19.02 o 
  -6   3  16        9.75        8.28     12.08 o 
  -5   3  16      161.09      179.40     20.17 o 
  -4   3  16       47.97       65.48     13.05 o 
  -3   3  16      650.64      637.32     31.18 o 
  -2   3  16       98.49      106.68      8.68 o 
  -1   3  16      169.06      177.01     13.54 o 
   0   3  16      154.23      149.25     22.83 o 
   1   3  16      174.81      184.67     14.74 o 
   2   3  16      100.43      112.71     12.31 o 
   3   3  16      653.25      639.90     35.03 o 
   4   3  16       47.81       50.17     13.64 o 
   5   3  16      160.47      192.74     23.26 o 
  -8   4  16       23.88       21.19     15.09 o 
  -7   4  16        6.20       21.91     14.41 o 
  -6   4  16       20.54       24.95     16.22 o 
  -5   4  16       13.47       14.14     18.01 o 
  -4   4  16       46.75       61.35     12.36 o 
  -3   4  16        3.35        1.74      8.77 o 
  -2   4  16      257.48      265.62     19.78 o 
  -1   4  16      261.59      251.37     20.79 o 
   0   4  16      346.38      378.25     35.41 o 
   1   4  16      258.76      248.80     17.27 o 
   2   4  16      257.76      265.80     16.97 o 
   3   4  16        2.70        3.83      5.78 o 
   4   4  16       47.32       37.30     10.02 o 
   5   4  16       13.76       18.22      9.72 o 
  -8   5  16        4.75       15.22     15.61 o 
  -7   5  16       38.39       62.74     21.07 o 
  -6   5  16       11.59       43.32     13.46 o 
  -5   5  16      183.53      216.27     22.30 o 
  -4   5  16       69.36      105.35     15.61 o 
  -3   5  16      103.13      119.47     15.05 o 
  -2   5  16       91.58       80.70     11.70 o 
  -1   5  16       35.60       37.07      8.46 o 
   0   5  16      372.81      408.05     38.30 o 
   1   5  16       35.31       38.17     13.81 o 
   2   5  16       92.28       85.36      9.29 o 
  -8   6  16       25.50        8.78     15.53 o 
  -7   6  16        8.45        5.73     14.49 o 
  -6   6  16       22.48       13.27     19.85 o 
  -5   6  16        1.46        3.18     24.81 o 
  -4   6  16       17.99       23.09      9.34 o 
  -3   6  16      192.80      180.49     18.55 o 
  -2   6  16      145.66      164.63     16.46 o 
  -1   6  16       61.73       70.55     10.76 o 
   0   6  16      128.13      152.31     22.51 o 
   1   6  16       61.38       69.41     19.12 o 
   2   6  16      148.02      192.61     28.33 o 
  -7   7  16       47.99       72.31     38.77 o 
  -6   7  16        4.35       13.36     22.08 o 
  -5   7  16       31.90       35.51     23.12 o 
  -4   7  16        0.30        4.28      7.90 o 
  -3   7  16      139.67      147.45     17.02 o 
  -2   7  16       87.11       91.41     12.69 o 
  -1   7  16       99.78      136.12     25.22 o 
   0   7  16        2.69        4.78     11.18 o 
   1   7  16       98.32       98.05     21.70 o 
   2   7  16       87.65       79.85     20.43 o 
  -6   8  16        6.92       10.37     22.32 o 
  -5   8  16       40.40       44.25     15.71 o 
  -4   8  16        0.67        0.01      8.43 o 
  -3   8  16       28.26       22.12      9.37 o 
  -2   8  16       59.81       37.32     17.29 o 
  -1   8  16        5.91       12.91     13.70 o 
   0   8  16       23.20       20.72     13.16 o 
   1   8  16        6.30        2.92     10.26 o 
   2   8  16       63.28       76.33     21.33 o 
  -5   9  16        9.99        6.30     12.06 o 
  -4   9  16        8.36       12.03     15.98 o 
  -3   9  16       27.09       33.69     17.29 o 
  -2   9  16       22.12       30.63     16.11 o 
  -1   9  16       18.97       22.33     16.15 o 
   0   9  16       74.04       75.61     20.38 o 
   1   9  16       19.50       16.70     12.09 o 
   2   9  16       22.48       17.60     14.94 o 
  -3  10  16        0.32      -20.13     20.13 o 
  -2  10  16        3.85       33.48     16.84 o 
  -1  10  16        5.58       19.13     15.38 o 
   0  10  16        8.29       -2.68     12.32 o 
   1  10  16        5.21        5.92     12.57 o 
   2  10  16        3.80       -9.52     13.57 o 
   1   0  17      841.04      839.99     32.56 o 
   2   0  17      318.90      297.39     28.65 o 
   3   0  17       75.31       60.60     15.49 o 
   4   0  17      724.39      741.79     47.28 o 
   5   0  17        0.66        2.86      7.04 o 
   6   0  17        2.61        0.40     12.02 o 
   7   0  17        0.15       10.80     13.99 o 
   8   0  17        0.36       13.72     14.19 o 
   9   0  17       12.36       26.69     16.22 o 
  -9   1  17        5.59       -1.11     11.26 o 
  -8   1  17       42.36       45.90     17.41 o 
  -7   1  17       13.54       10.48     13.22 o 
  -6   1  17      107.83      121.06     23.70 o 
  -5   1  17      168.22      166.61     19.12 o 
  -4   1  17       77.73       84.74     13.91 o 
  -3   1  17       14.09       20.95     13.30 o 
  -2   1  17      115.43      118.22     19.76 o 
  -1   1  17      444.63      429.84     23.90 o 
   0   1  17       23.45       30.15      8.74 o 
   1   1  17      440.39      459.52     24.63 o 
   2   1  17      115.62       86.11     14.73 o 
   3   1  17       13.29       11.51     10.87 o 
   4   1  17       80.08       97.52     19.11 o 
   5   1  17      171.12      196.27     26.61 o 
   6   1  17      109.04      137.97     25.31 o 
   7   1  17       13.37       14.16     12.25 o 
   8   1  17       42.76       64.85     21.45 o 
   9   1  17        5.66       13.54     14.42 o 
  -9   2  17       19.33       39.83     18.54 o 
  -8   2  17       13.96       10.03     13.59 o 
  -7   2  17       25.54       42.25     16.88 o 
  -6   2  17       16.75        3.60      9.71 o 
  -5   2  17       20.66       33.21     18.36 o 
  -4   2  17      273.72      285.33     22.67 o 
  -3   2  17      125.03      129.37     19.01 o 
  -2   2  17       35.59       20.03     11.17 o 
  -1   2  17      342.60      363.48     33.64 o 
   0   2  17      161.66      156.48     14.61 o 
   1   2  17      347.91      356.81     21.31 o 
   2   2  17       34.98       37.84      9.21 o 
   3   2  17      120.56      125.54     18.18 o 
   4   2  17      272.80      279.31     27.39 o 
   5   2  17       18.95       24.53     12.62 o 
  -8   3  17       42.84       50.30     18.96 o 
  -7   3  17       24.33       14.44     12.39 o 
  -6   3  17       22.59       34.06     16.04 o 
  -5   3  17       67.14       73.58     13.80 o 
  -4   3  17      290.80      331.58     33.26 o 
  -3   3  17       89.94       82.29     15.06 o 
  -2   3  17      371.34      347.04     22.93 o 
  -1   3  17       10.32        8.35     11.05 o 
   0   3  17      396.27      457.83     38.66 o 
   1   3  17        9.27        4.92      5.40 o 
   2   3  17      380.72      371.51     42.30 o 
   3   3  17       88.30       85.91     14.52 o 
   4   3  17      292.16      325.51     27.75 o 
   5   3  17       68.72       69.43     15.13 o 
   6   3  17       23.93       40.28     14.57 o 
  -8   4  17        5.75       19.72     15.00 o 
  -7   4  17       84.72      105.56     25.30 o 
  -6   4  17       14.77       23.53     33.15 o 
  -5   4  17       49.73       51.62     12.72 o 
  -4   4  17      256.61      246.19     21.94 o 
  -3   4  17      139.35      134.83     15.92 o 
  -2   4  17      200.32      188.92     17.51 o 
  -1   4  17       63.37       54.70     18.65 o 
   0   4  17        0.01        1.28     11.24 o 
   1   4  17       64.68       57.46      8.78 o 
   2   4  17      199.56      215.08     27.54 o 
   3   4  17      135.46      140.93     16.80 o 
   4   4  17      253.69      250.46     23.09 o 
   5   4  17       49.85       60.66     13.95 o 
  -8   5  17       23.99       29.19     16.00 o 
  -7   5  17       12.66        5.30     13.17 o 
  -6   5  17       18.68       43.41     13.65 o 
  -5   5  17       45.98       43.65     15.46 o 
  -4   5  17      244.52      271.11     23.71 o 
  -3   5  17      197.57      223.11     27.55 o 
  -2   5  17       74.88       72.36     11.33 o 
  -1   5  17       69.50       54.16     10.13 o 
   0   5  17       34.07       30.77     12.99 o 
   1   5  17       69.45       50.88     17.24 o 
   2   5  17       81.02       67.23     17.69 o 
  -7   6  17       62.57      106.72     19.51 o 
  -6   6  17        3.49       14.59     10.00 o 
  -5   6  17        8.24       20.76     10.93 o 
  -4   6  17       26.58       21.59      9.99 o 
  -3   6  17      105.72      112.17     21.76 o 
  -2   6  17       20.78        9.41     11.74 o 
  -1   6  17       54.14       62.39     11.14 o 
   0   6  17       71.44       60.55     18.42 o 
   1   6  17       55.82       79.06     19.25 o 
   2   6  17       20.06       13.67     13.52 o 
  -6   7  17       25.69       26.13     18.71 o 
  -5   7  17       25.03       33.67     11.76 o 
  -4   7  17      110.87      111.85     16.65 o 
  -3   7  17       17.90       10.01     11.05 o 
  -2   7  17        2.64        5.84     10.65 o 
  -1   7  17        8.17       19.39     12.92 o 
   0   7  17        1.17       13.49     13.32 o 
   1   7  17        8.16        2.17     11.84 o 
   2   7  17        2.23        0.15      9.60 o 
  -6   8  17       13.68       14.83     10.15 o 
  -5   8  17        4.03       -3.86      9.06 o 
  -4   8  17       27.71       26.77      9.82 o 
  -3   8  17        4.10        1.41     14.07 o 
  -2   8  17       21.03        0.32     11.46 o 
  -1   8  17       39.28       60.35     18.74 o 
   0   8  17       71.65       69.72     20.55 o 
   1   8  17       40.86       39.97     16.14 o 
   2   8  17       20.63       33.29     17.89 o 
  -4   9  17       22.69       19.52     15.10 o 
  -3   9  17        8.63       11.54     13.72 o 
  -2   9  17        4.94       14.71     13.88 o 
  -1   9  17       28.54       41.63     17.19 o 
   0   9  17        3.23       -6.55     13.24 o 
   1   9  17       29.16       15.41     12.00 o 
   2   9  17        4.86       12.81     12.69 o 
  -2  10  17        8.19        9.35     12.22 o 
  -1  10  17       32.37       42.98     17.39 o 
   0  10  17        0.31        3.86     13.74 o 
   1  10  17       34.04       45.83     18.07 o 
   2  10  17        7.88       13.03     12.71 o 
   0   0  18      441.08      468.49     35.77 o 
   1   0  18      292.22      312.95     21.29 o 
   2   0  18      190.27      149.85     21.78 o 
   3   0  18       34.96       35.72     13.80 o 
   4   0  18        0.40        5.82     11.38 o 
   5   0  18       15.16       22.73     12.38 o 
   6   0  18        0.06        9.31      9.85 o 
   7   0  18        4.47        8.50     11.86 o 
   8   0  18        1.19        3.69     12.56 o 
   9   0  18       17.91       21.96     15.85 o 
  -9   1  18        1.97       28.57     18.07 o 
  -8   1  18        5.66       -1.49     11.15 o 
  -7   1  18       38.58       68.14     21.13 o 
  -6   1  18       38.60       58.83     22.88 o 
  -5   1  18      267.38      307.45     24.94 o 
  -4   1  18      525.05      542.43     31.03 o 
  -3   1  18        8.40        9.27     13.05 o 
  -2   1  18       82.29       71.71     16.96 o 
  -1   1  18      101.71       98.04     13.03 o 
   0   1  18      213.30      196.53     16.70 o 
   1   1  18       99.47       85.20     12.28 o 
   2   1  18       79.86      103.84     18.52 o 
   3   1  18        7.92        6.04     10.05 o 
   4   1  18      526.96      498.36     38.45 o 
   5   1  18      268.91      282.53     31.56 o 
   6   1  18       38.05       46.82     18.36 o 
   8   1  18        5.55       19.33     14.62 o 
   9   1  18        2.00       37.77     20.55 o 
  -8   2  18        9.83       21.12     16.21 o 
  -7   2  18       26.27       27.64     16.11 o 
  -6   2  18        0.22       13.12      9.69 o 
  -5   2  18       17.83       17.25      9.86 o 
  -4   2  18       63.73       53.96     12.42 o 
  -3   2  18      215.29      212.94     19.22 o 
  -2   2  18      258.14      228.79     28.08 o 
  -1   2  18      196.82      193.61     26.09 o 
   0   2  18       61.51       65.32     10.85 o 
   1   2  18      193.56      215.54     17.40 o 
   2   2  18      257.29      273.21     19.73 o 
   3   2  18      212.01      195.84     22.22 o 
   4   2  18       62.69       25.75     10.99 o 
   5   2  18       17.97       26.84     15.02 o 
   6   2  18        0.28       18.15     14.85 o 
  -8   3  18        2.58       12.14     11.80 o 
  -7   3  18       35.82       43.33     16.96 o 
  -6   3  18       25.18       42.63     23.68 o 
  -5   3  18       31.23       51.11     25.68 o 
  -4   3  18       61.81       76.45     14.03 o 
  -3   3  18      137.25      142.61     16.33 o 
  -2   3  18       78.43       62.04     17.54 o 
  -1   3  18      238.84      268.08     30.90 o 
   0   3  18      123.83      131.66     23.28 o 
   1   3  18      242.35      243.77     18.10 o 
   2   3  18       79.56       99.60     12.86 o 
   3   3  18      139.15      135.13     18.00 o 
   4   3  18       62.43       62.33     14.54 o 
   5   3  18       33.11       53.05     14.71 o 
   6   3  18       26.00       34.92     15.51 o 
  -8   4  18       52.80       78.33     22.41 o 
  -7   4  18        9.00       29.83     12.63 o 
  -6   4  18        4.86        6.02     25.06 o 
  -5   4  18       40.52       32.16     18.95 o 
  -4   4  18      254.31      263.53     23.08 o 
  -3   4  18       21.15       11.04      8.11 o 
  -2   4  18      142.67      154.93     16.22 o 
  -1   4  18       28.07       35.03     16.97 o 
   0   4  18       20.99       28.59     13.59 o 
   1   4  18       27.87       33.88     13.60 o 
   2   4  18      140.18      133.29     13.45 o 
   3   4  18       20.87       17.92      8.31 o 
   4   4  18      252.57      250.33     23.59 o 
  -7   5  18       30.72       73.34     34.72 o 
  -6   5  18       30.04       54.08     14.13 o 
  -5   5  18        9.14       19.47     16.04 o 
  -4   5  18        2.16       10.41     12.52 o 
  -3   5  18      124.25      123.89     15.54 o 
  -2   5  18        0.85       -2.03      6.39 o 
  -1   5  18      204.52      228.15     18.19 o 
   0   5  18       11.40        9.34     11.24 o 
   1   5  18      205.12      225.52     30.36 o 
   2   5  18        0.70      -11.82     15.72 o 
  -7   6  18        4.62       27.62     20.89 o 
  -6   6  18        9.48       27.56     17.38 o 
  -5   6  18       15.36       14.68      9.57 o 
  -4   6  18       87.76      101.80     16.08 o 
  -3   6  18        7.96       10.59     11.87 o 
  -2   6  18       42.64       46.19     11.66 o 
  -1   6  18       32.22       30.82      8.38 o 
   0   6  18       10.68        7.44     11.49 o 
   1   6  18       31.75       43.08     17.94 o 
   2   6  18       42.16       39.28     16.65 o 
  -6   7  18       17.59       30.97     12.46 o 
  -5   7  18       31.52       44.61     13.05 o 
  -4   7  18        4.34        9.07      8.56 o 
  -3   7  18        9.89        5.87     16.84 o 
  -2   7  18       27.39       10.82     13.19 o 
  -1   7  18       44.63       49.43     17.44 o 
   0   7  18       20.70       30.50     13.99 o 
   1   7  18       44.18       41.56     17.14 o 
   2   7  18       28.10       26.38     15.43 o 
  -5   8  18        3.63        6.23     20.31 o 
  -4   8  18        1.63       -2.41     16.27 o 
  -3   8  18       12.15        8.48     14.48 o 
  -2   8  18       38.59       64.42     21.54 o 
  -1   8  18        0.86       15.52     15.12 o 
   0   8  18       47.92       76.64     20.52 o 
   1   8  18        0.83        2.06     10.27 o 
   2   8  18       38.13       63.73     20.79 o 
  -4   9  18        3.44       11.52     15.96 o 
  -3   9  18        3.74      -19.36     19.36 o 
  -2   9  18       11.28       17.91     14.67 o 
  -1   9  18       32.40       44.74     18.48 o 
   0   9  18        0.04        1.40     13.36 o 
   1   9  18       32.66       26.13     14.11 o 
   2   9  18       11.10        7.55     11.06 o 
  -1  10  18        6.49        8.85     12.38 o 
   0  10  18       29.90       77.91     22.35 o 
   1  10  18        6.63        4.47     13.11 o 
   1   0  19       55.69       71.34     12.25 o 
   2   0  19      712.00      830.85     49.68 o 
   3   0  19      395.38      409.00     36.32 o 
   4   0  19        7.82      -12.13     13.37 o 
   5   0  19        5.60       18.33     14.57 o 
   6   0  19        2.19       13.55     10.12 o 
   7   0  19        0.38      -11.68     11.98 o 
   8   0  19        3.88       12.35     11.79 o 
  -8   1  19        8.15       -8.20     13.72 o 
  -7   1  19       32.52       39.59     19.34 o 
  -6   1  19       94.86       95.12     15.55 o 
  -5   1  19       14.66       30.24     10.48 o 
  -4   1  19      141.45      151.62     25.75 o 
  -3   1  19      233.26      228.48     28.91 o 
  -2   1  19       35.57       33.94     13.36 o 
  -1   1  19       68.93       86.50     17.97 o 
   0   1  19       96.23       99.05     14.52 o 
   1   1  19       67.71       80.07     11.85 o 
   2   1  19       37.31       51.47     15.47 o 
   3   1  19      233.41      294.50     29.99 o 
   4   1  19      139.73      117.99     21.32 o 
   5   1  19       14.51       35.03     14.96 o 
   6   1  19       94.74      104.98     23.21 o 
   7   1  19       32.52       64.96     21.53 o 
  -8   2  19        0.32        7.05     12.29 o 
  -7   2  19       17.24       46.36     13.95 o 
  -6   2  19       10.56       25.34     17.11 o 
  -5   2  19       26.37       38.70     11.72 o 
  -4   2  19        1.10        3.20      7.87 o 
  -3   2  19      163.31      150.91     25.60 o 
  -2   2  19      107.62       89.78     19.81 o 
  -1   2  19      281.83      276.06     31.15 o 
   0   2  19       68.14       84.58     12.35 o 
   1   2  19      283.41      281.48     20.26 o 
   2   2  19      107.75      107.12     13.66 o 
   3   2  19      158.66      139.74     20.35 o 
   4   2  19        1.02       -6.84     10.01 o 
   5   2  19       26.41       46.79     15.22 o 
   6   2  19       10.45        9.49     13.12 o 
   7   2  19       17.60       32.66     15.71 o 
  -8   3  19       26.43       29.03     15.56 o 
  -7   3  19        2.36       13.60     13.74 o 
  -6   3  19       14.83       16.87     10.34 o 
  -5   3  19       48.67       58.17     13.09 o 
  -4   3  19      116.65      135.33     17.28 o 
  -3   3  19       32.73       37.26     19.43 o 
  -2   3  19       42.75       25.35     13.45 o 
  -1   3  19       97.62      110.27     22.04 o 
   0   3  19      116.76      126.13     23.27 o 
   1   3  19       98.23      106.33     13.26 o 
   2   3  19       46.38       53.96     10.30 o 
   3   3  19       31.97       31.64     11.12 o 
   4   3  19      117.48      124.65     19.04 o 
   5   3  19       48.75       45.58     14.02 o 
   6   3  19       14.86       27.86     12.77 o 
  -7   4  19       18.99       47.66     32.41 o 
  -6   4  19       18.23       30.02     11.60 o 
  -5   4  19       50.61       47.66     12.82 o 
  -4   4  19        8.47        5.97      8.54 o 
  -3   4  19       32.05       18.17      9.64 o 
  -2   4  19       10.05        5.31     12.59 o 
  -1   4  19      182.25      189.38     28.34 o 
   0   4  19        5.82        0.53     11.33 o 
   1   4  19      179.44      218.59     30.01 o 
   2   4  19        9.72       11.06      6.40 o 
   3   4  19       30.82       28.89      9.46 o 
  -7   5  19        4.30       18.45     11.57 o 
  -6   5  19        0.45        0.16      8.98 o 
  -5   5  19       14.28       10.22      9.21 o 
  -4   5  19       78.54       84.37     14.99 o 
  -3   5  19       20.57       26.99      9.22 o 
  -2   5  19       16.73       12.63     14.43 o 
  -1   5  19       43.77       47.26     17.03 o 
   0   5  19       19.10        4.77      9.52 o 
   1   5  19       42.63       44.33     16.06 o 
   2   5  19       16.83       14.37     11.49 o 
  -6   6  19       17.37       41.81     14.26 o 
  -5   6  19       49.14       51.75     13.81 o 
  -4   6  19       17.16       16.37      8.84 o 
  -3   6  19        6.54        0.28      9.24 o 
  -2   6  19        6.38       -5.00      6.51 o 
  -1   6  19      174.08      182.49     29.82 o 
   0   6  19      104.96      108.60     23.67 o 
   1   6  19      174.24      185.62     29.68 o 
   2   6  19        6.33       11.39     14.16 o 
  -6   7  19        9.40       13.86     10.30 o 
  -5   7  19        3.16       12.69      9.56 o 
  -4   7  19       36.61       46.62     11.59 o 
  -3   7  19        2.87      -20.01     20.01 o 
  -2   7  19        4.87       20.97     16.75 o 
  -1   7  19       21.22       15.93     13.48 o 
   0   7  19      130.71      146.98     27.88 o 
   1   7  19       21.19       13.22     11.86 o 
   2   7  19        4.87       13.32     11.68 o 
  -4   8  19        2.16      -10.09     17.75 o 
  -3   8  19       13.30       -1.08     13.03 o 
  -2   8  19       46.78       71.64     22.23 o 
  -1   8  19       69.39       89.36     23.54 o 
   0   8  19        0.09        1.00     11.21 o 
   1   8  19       68.75       88.10     23.19 o 
   2   8  19       47.10       52.41     19.98 o 
  -3   9  19       15.73      -14.23     16.75 o 
  -2   9  19       10.85       -1.75     14.51 o 
  -1   9  19        0.05        1.88     11.23 o 
   0   9  19       21.50       12.32     13.36 o 
   1   9  19        0.07       12.91     13.56 o 
   2   9  19       11.06       12.86     14.18 o 
   0   0  20        3.18       -6.69     10.71 o 
   1   0  20      283.48      293.67     21.96 o 
   2   0  20      388.06      451.98     38.26 o 
   3   0  20      243.34      207.00     26.92 o 
   4   0  20        9.39       11.39     10.10 o 
   5   0  20        0.32        1.80     12.20 o 
   6   0  20        7.11       21.80     15.72 o 
   7   0  20        2.13       19.94     12.35 o 
   8   0  20       19.34       31.01     18.30 o 
  -8   1  20       12.60       13.98     15.60 o 
  -7   1  20       16.02       55.85     26.45 o 
  -6   1  20       25.35       21.84     30.52 o 
  -5   1  20       58.06       85.47     22.76 o 
  -4   1  20       73.41       86.15     20.43 o 
  -3   1  20      151.20      117.00     22.22 o 
  -2   1  20       28.16       60.40     18.03 o 
  -1   1  20       33.03       53.24     16.71 o 
   0   1  20       21.12       20.92     14.99 o 
   1   1  20       35.34       41.62     10.10 o 
   2   1  20       27.82       49.26     14.34 o 
   3   1  20      152.08      157.70     22.69 o 
   4   1  20       72.57       74.85     18.44 o 
   5   1  20       59.11       46.59     16.68 o 
   6   1  20       24.99       37.08     16.79 o 
   7   1  20       16.23       52.02     20.55 o 
   8   1  20       12.64       44.90     21.31 o 
  -8   2  20        7.21       14.76     12.36 o 
  -7   2  20        4.95        1.90     11.90 o 
  -6   2  20       45.04       61.20     20.89 o 
  -5   2  20       17.38       21.00     19.31 o 
  -4   2  20        2.64        0.41      8.80 o 
  -3   2  20      212.77      209.28     29.41 o 
  -2   2  20      196.86      188.88     27.92 o 
  -1   2  20      122.20      125.54     23.00 o 
   0   2  20      244.77      248.29     19.69 o 
   1   2  20      122.52      140.22     18.31 o 
   2   2  20      190.14      208.96     19.25 o 
   3   2  20      212.96      231.71     25.87 o 
   4   2  20        2.28      -12.89     12.89 o 
   5   2  20       17.11       35.12     12.83 o 
   6   2  20       45.37       65.77     18.42 o 
   7   2  20        4.52       35.77     17.31 o 
   8   2  20        7.07       11.51     14.25 o 
  -7   3  20       40.44       45.10     21.04 o 
  -6   3  20       14.54       17.76     22.27 o 
  -5   3  20       83.17       96.41     16.42 o 
  -4   3  20        7.07        9.66      7.69 o 
  -3   3  20       32.78       19.50     12.77 o 
  -2   3  20        3.55      -14.41     14.41 o 
  -1   3  20       48.18       56.78     17.81 o 
   0   3  20       45.28       48.73     17.40 o 
   1   3  20       49.12       38.63      9.25 o 
   2   3  20        3.30        1.94      5.76 o 
   3   3  20       33.44       40.88     11.89 o 
   4   3  20        7.21       -2.31      9.71 o 
   5   3  20       84.86       77.27     17.07 o 
  -7   4  20        1.28        5.99     10.49 o 
  -6   4  20        0.08        6.02     13.49 o 
  -5   4  20       37.43       52.67     13.84 o 
  -4   4  20        6.13        9.81      8.16 o 
  -3   4  20       39.29       28.28      9.38 o 
  -2   4  20       56.00       59.32     19.59 o 
  -1   4  20       58.87       70.19     18.59 o 
   0   4  20      474.48      517.06     45.93 o 
   1   4  20       58.56       72.09     20.54 o 
   2   4  20       53.99       47.60      9.80 o 
  -7   5  20       16.89       22.09     25.31 o 
  -6   5  20        6.13        8.05      9.96 o 
  -5   5  20       37.21       58.91     23.31 o 
  -4   5  20       27.34       38.14     10.67 o 
  -3   5  20       37.69       42.70     19.10 o 
  -2   5  20        4.61       10.26      7.94 o 
  -1   5  20       19.90       14.96     13.07 o 
   0   5  20       31.77       52.84     17.87 o 
   1   5  20       19.81       24.26     14.19 o 
   2   5  20        5.02       -6.54     12.81 o 
  -6   6  20       40.09       46.78     23.21 o 
  -5   6  20       10.09       12.22      9.39 o 
  -4   6  20        0.93        3.06      8.09 o 
  -3   6  20        8.77       -6.93     10.38 o 
  -2   6  20       60.07      100.75     25.12 o 
  -1   6  20        1.58      -14.73     14.73 o 
   0   6  20      237.91      289.72     37.81 o 
   1   6  20        1.46       -5.66     13.52 o 
   2   6  20       60.38       53.25     17.65 o 
  -5   7  20        8.28       11.73      9.68 o 
  -4   7  20        1.71        3.57      7.55 o 
  -3   7  20       32.29       18.77     14.43 o 
  -2   7  20       13.86       37.74     19.19 o 
  -1   7  20       38.31       44.44     19.36 o 
   0   7  20        6.98       24.08     14.79 o 
   1   7  20       38.00       50.83     20.10 o 
   2   7  20       14.94       16.12     14.92 o 
  -4   8  20       10.92       17.16     16.16 o 
  -3   8  20       13.28       -0.83     16.06 o 
  -2   8  20       51.41       99.09     25.89 o 
  -1   8  20       36.58       62.04     22.23 o 
   0   8  20       40.08       34.26     17.26 o 
   1   8  20       36.75       28.77     15.51 o 
   2   8  20       51.10       59.47     19.82 o 
  -2   9  20        0.15       -7.11     14.13 o 
  -1   9  20       38.93       58.68     20.59 o 
   0   9  20        0.09        3.18     11.94 o 
   1   9  20       38.86       48.19     21.46 o 
   2   9  20        0.13       11.77     13.41 o 
   1   0  21       96.27       99.91     14.05 o 
   2   0  21       78.74       72.41     17.90 o 
   3   0  21       26.58       21.68     12.85 o 
   4   0  21        6.22        6.35     11.32 o 
   5   0  21        0.00       14.81     14.09 o 
   6   0  21       43.51       65.75     20.36 o 
   7   0  21       26.66       33.30     17.61 o 
  -7   1  21        3.61       -3.86     11.16 o 
  -6   1  21        9.88       10.65     14.08 o 
  -5   1  21       68.34       85.33     23.71 o 
  -4   1  21       43.01       34.42     14.34 o 
  -3   1  21       85.72       84.17     20.73 o 
  -2   1  21      445.13      473.58     41.73 o 
  -1   1  21       38.24       27.74     11.94 o 
   0   1  21        1.36        7.93      7.39 o 
   1   1  21       36.76       33.01      9.60 o 
   2   1  21      447.51      439.35     37.13 o 
   3   1  21       86.93       88.75     18.80 o 
   4   1  21       43.90       41.62     14.46 o 
   5   1  21       69.51       78.96     19.64 o 
   6   1  21       10.01        0.21     11.63 o 
   7   1  21        3.59       28.66     17.64 o 
  -7   2  21        1.96        7.01     14.91 o 
  -6   2  21       11.66       29.30     11.23 o 
  -5   2  21       14.03       11.45      8.94 o 
  -4   2  21       49.96       51.04     17.35 o 
  -3   2  21       16.32        6.21     11.06 o 
  -2   2  21       58.98       68.54     18.45 o 
  -1   2  21      149.92      172.11     27.00 o 
   0   2  21      147.78      149.86     16.74 o 
   1   2  21      151.72      176.60     17.57 o 
   2   2  21       58.99       47.01     14.02 o 
   3   2  21       14.80       15.77      9.97 o 
   4   2  21       51.11       50.54     14.36 o 
   5   2  21       14.33        0.01     10.86 o 
   6   2  21       12.29       20.41     14.57 o 
   7   2  21        2.14       19.79     15.06 o 
  -7   3  21       13.28       19.70     16.03 o 
  -6   3  21       54.04       53.29     14.45 o 
  -5   3  21       82.10      105.37     16.97 o 
  -4   3  21      105.28      103.42     29.34 o 
  -3   3  21       10.49       -0.11     14.79 o 
  -2   3  21       20.60       26.04     15.08 o 
  -1   3  21       44.03       38.87     16.36 o 
   0   3  21        0.79       -1.21     10.02 o 
   1   3  21       42.09       35.79     11.52 o 
   2   3  21       21.02       23.33      8.05 o 
   3   3  21        9.86       17.82     10.67 o 
   4   3  21      105.53      120.52     19.83 o 
  -7   4  21        2.58       13.56     12.72 o 
  -6   4  21       12.38        6.05      8.98 o 
  -5   4  21       24.60       33.95     11.64 o 
  -4   4  21       35.93       43.38     11.94 o 
  -3   4  21        6.54        0.11     14.85 o 
  -2   4  21        1.59        6.29     11.01 o 
  -1   4  21      192.04      226.79     32.16 o 
   0   4  21        0.99       -5.97     12.30 o 
   1   4  21      198.75      204.00     30.59 o 
   2   4  21        1.88       10.44     14.08 o 
  -6   5  21       51.70       69.19     14.49 o 
  -5   5  21       18.45        1.28     12.85 o 
  -4   5  21       87.51       84.73     14.83 o 
  -3   5  21       14.34        4.98      9.31 o 
  -2   5  21        4.80       -7.58     11.19 o 
  -1   5  21        4.25       32.44     17.45 o 
   0   5  21       14.24        6.20     11.55 o 
   1   5  21        4.64        4.72     10.72 o 
   2   5  21        4.65        4.14     11.44 o 
  -5   6  21        3.65        1.95      9.40 o 
  -4   6  21       36.84       26.74     10.19 o 
  -3   6  21        6.01      -17.39     17.39 o 
  -2   6  21        0.02       -6.28     11.84 o 
  -1   6  21       99.87      125.35     26.72 o 
   0   6  21       49.58       57.12     20.16 o 
   1   6  21      102.40       75.46     21.23 o 
   2   6  21        0.02       -3.91     12.07 o 
  -4   7  21       29.36       24.98     16.94 o 
  -3   7  21        6.72        2.02     17.14 o 
  -2   7  21       16.15       43.63     17.67 o 
  -1   7  21       27.28       15.34     14.25 o 
   0   7  21        2.74       21.47     13.74 o 
   1   7  21       28.37       18.59     16.36 o 
   2   7  21       15.83       17.98     12.01 o 
  -3   8  21       32.49       44.92     19.76 o 
  -2   8  21        1.82       -2.83     11.26 o 
  -1   8  21       22.59       27.49     17.95 o 
   0   8  21        1.09       -5.91     13.81 o 
   1   8  21       22.44       50.47     19.45 o 
   2   8  21        2.00       23.53     17.46 o 
   0   0  22      237.40      214.14     28.10 o 
   1   0  22       28.69       46.53     10.85 o 
   2   0  22        4.80       12.10     10.93 o 
   3   0  22      124.11      111.69     21.51 o 
   4   0  22        1.37      -16.23     16.23 o 
   5   0  22      208.71      222.79     32.16 o 
   6   0  22        8.63       24.63     17.14 o 
   7   0  22       18.08       31.48     18.25 o 
  -7   1  22       41.85       55.02     21.03 o 
  -6   1  22        4.54        5.48     12.79 o 
  -5   1  22       62.00       58.66     19.34 o 
  -4   1  22       24.89        9.22     13.45 o 
  -3   1  22       97.37       78.16     19.28 o 
  -2   1  22        7.66       16.47     13.67 o 
  -1   1  22       67.65       54.33     16.30 o 
   0   1  22      118.27      128.16     15.93 o 
   1   1  22       68.60       75.86     12.80 o 
   2   1  22        7.45       -2.32      9.34 o 
   3   1  22       98.18      106.32     20.99 o 
   4   1  22       24.15       12.13     11.38 o 
   5   1  22       61.84       44.41     14.57 o 
   6   1  22        4.64       11.13     13.08 o 
   7   1  22       42.17       81.72     23.54 o 
  -7   2  22        8.22        8.47     10.13 o 
  -6   2  22       21.73       19.11     12.70 o 
  -5   2  22       33.13       49.02     19.31 o 
  -4   2  22        5.48      -12.93     16.12 o 
  -3   2  22       24.58       -2.36     15.41 o 
  -2   2  22       56.26       68.64     19.51 o 
  -1   2  22        9.51       24.69     13.64 o 
   0   2  22      124.33      131.36     15.78 o 
   1   2  22        9.57        7.71      6.46 o 
   2   2  22       54.72       80.37     17.34 o 
   3   2  22       25.55       26.03     12.05 o 
   4   2  22        5.83      -11.93     12.85 o 
   5   2  22       33.04       49.81     15.98 o 
   6   2  22       22.10       24.83     13.84 o 
  -6   3  22       18.97       25.39     11.83 o 
  -5   3  22       72.02       77.88     15.10 o 
  -4   3  22       34.52       25.99     16.71 o 
  -3   3  22       38.28        8.73     16.11 o 
  -2   3  22       12.83       30.20     17.05 o 
  -1   3  22        4.03        7.03      9.59 o 
   0   3  22        5.16        6.52     10.00 o 
   1   3  22        3.68        1.51      5.86 o 
   2   3  22       12.03        7.15      7.64 o 
   3   3  22       38.70       35.75     12.37 o 
  -6   4  22        4.29       14.32      9.96 o 
  -5   4  22        6.02       -0.45      9.35 o 
  -4   4  22       13.63       12.58     14.91 o 
  -3   4  22       12.96        1.46     15.31 o 
  -2   4  22       23.60       59.71     19.46 o 
  -1   4  22       24.34       19.91     14.28 o 
   0   4  22       62.97       83.71     22.49 o 
   1   4  22       24.52       38.75     16.27 o 
   2   4  22       24.34       38.33     18.54 o 
  -5   5  22       47.26       61.05     14.35 o 
  -4   5  22       28.08       21.86     10.77 o 
  -3   5  22       14.53        8.18      7.61 o 
  -2   5  22        6.10       15.35     14.89 o 
  -1   5  22        3.72       33.81     16.76 o 
   0   5  22        4.58        2.99     12.03 o 
   1   5  22        3.78        3.26     10.58 o 
   2   5  22        6.04       24.48     16.15 o 
  -5   6  22        2.98       -5.59      9.03 o 
  -4   6  22        3.01       -5.44     11.50 o 
  -3   6  22        6.79       -9.16     18.22 o 
  -2   6  22       57.17       72.78     22.87 o 
  -1   6  22        4.58       20.04     13.94 o 
   0   6  22       36.29       67.89     21.84 o 
   1   6  22        4.82       -4.78     10.88 o 
   2   6  22       57.85       71.66     22.17 o 
  -3   7  22       29.14       11.11     15.49 o 
  -2   7  22        1.03       -0.70     11.08 o 
  -1   7  22        0.16       12.51     13.64 o 
   0   7  22        7.19       17.95     15.73 o 
   1   7  22        0.17       -0.12     13.86 o 
   2   7  22        0.89       -7.84     14.24 o 
  -1   8  22       10.62       10.22     14.84 o 
   0   8  22       17.52       47.71     20.30 o 
   1   8  22       10.53       -1.27     14.07 o 
   1   0  23      133.87      161.83     18.21 o 
   2   0  23       37.01       32.73     14.96 o 
   3   0  23        1.54        1.89     11.45 o 
   4   0  23       21.99       31.82     14.29 o 
   5   0  23        6.37        1.50     11.51 o 
   6   0  23       50.81       24.81     14.90 o 
  -6   1  23       74.25      115.38     27.08 o 
  -5   1  23        5.98       -4.13     13.20 o 
  -4   1  23      208.62      208.35     31.71 o 
  -3   1  23       20.40       49.34     18.24 o 
  -2   1  23       76.65       70.06     19.38 o 
  -1   1  23       57.84       57.33     17.53 o 
   0   1  23       45.59       51.36     12.10 o 
   1   1  23       57.93       63.77     12.33 o 
   2   1  23       77.11       60.26     17.04 o 
   3   1  23       20.50       27.13     13.20 o 
   4   1  23      207.70      174.22     27.11 o 
   5   1  23        6.26       24.26     14.79 o 
   6   1  23       74.08       70.64     20.79 o 
  -6   2  23       11.66       34.64     20.16 o 
  -5   2  23        7.90       10.61     12.62 o 
  -4   2  23       19.10        7.52     12.54 o 
  -3   2  23       24.42       32.74     15.49 o 
  -2   2  23        0.22        6.67     12.90 o 
  -1   2  23       33.65       29.33     15.02 o 
   0   2  23        0.69       -0.39     11.17 o 
   1   2  23       33.88       35.86      9.92 o 
   2   2  23        0.23        7.88      9.92 o 
   3   2  23       23.43       35.98     13.54 o 
   4   2  23       18.78       25.78     12.45 o 
   5   2  23        8.04        5.81     10.51 o 
  -6   3  23       36.56       54.98     23.05 o 
  -5   3  23        4.29       -0.45     15.54 o 
  -4   3  23       27.70       24.48     16.17 o 
  -3   3  23       19.47        4.80     13.64 o 
  -2   3  23       16.00       14.71     13.21 o 
  -1   3  23        9.15       18.80     15.30 o 
   0   3  23       30.90       34.01     17.67 o 
   1   3  23        9.06        7.42     14.39 o 
   2   3  23       16.22       35.33      9.60 o 
  -5   4  23        1.96       -0.70      8.88 o 
  -4   4  23        1.58      -15.23     15.23 o 
  -3   4  23       28.28        8.83     14.27 o 
  -2   4  23       24.69       29.13     15.69 o 
  -1   4  23        0.81       -9.76     13.69 o 
   0   4  23        2.17        3.13     12.82 o 
   1   4  23        0.66       -5.55     11.94 o 
   2   4  23       25.12       32.67     15.66 o 
  -5   5  23        0.77        2.81      9.02 o 
  -4   5  23        2.28       -9.91     13.24 o 
  -3   5  23       10.83       14.24     14.43 o 
  -2   5  23       66.37       88.33     23.68 o 
  -1   5  23        1.91       11.53     12.95 o 
   0   5  23       12.75       19.15     16.47 o 
   1   5  23        1.96       -4.51     12.61 o 
   2   5  23       64.93       84.18     22.90 o 
  -4   6  23        3.10        8.16     17.08 o 
  -3   6  23       33.97       58.35     21.94 o 
  -2   6  23        9.84       25.33     18.56 o 
  -1   6  23       13.63       32.62     17.72 o 
   0   6  23        9.50       -2.81     13.81 o 
   1   6  23       13.90       20.32     14.46 o 
   2   6  23       10.29       11.54     13.18 o 
  -2   7  23       15.23       13.15     15.79 o 
  -1   7  23       15.46       13.32     12.13 o 
   0   7  23        8.03        3.24     11.94 o 
   1   7  23       15.36       14.22     13.25 o 
   2   7  23       15.02       -2.10     14.36 o 
   0   0  24       70.83       76.69     18.64 o 
   1   0  24        0.46        8.05     11.75 o 
   2   0  24      103.07       92.42     21.19 o 
   3   0  24       12.25       16.62     12.06 o 
   4   0  24        1.64       -9.90     15.06 o 
   5   0  24        2.49       -9.10     13.03 o 
   6   0  24        0.03       -8.71     15.06 o 
  -6   1  24        5.72        2.39     16.81 o 
  -5   1  24       84.16      107.82     26.50 o 
  -4   1  24        0.85      -16.28     16.28 o 
  -3   1  24       52.12       58.65     19.29 o 
  -2   1  24       64.27       95.36     22.47 o 
  -1   1  24       80.67       86.45     21.45 o 
   0   1  24       56.35       57.23     12.13 o 
   1   1  24       80.73       77.71     13.28 o 
   2   1  24       64.27       87.15     19.76 o 
   3   1  24       51.53       37.26     15.11 o 
   4   1  24        0.74       35.58     16.66 o 
   5   1  24       85.09      102.31     23.83 o 
   6   1  24        5.48      -12.38     15.16 o 
  -6   2  24        0.35       -2.52     15.91 o 
  -5   2  24        5.53       -2.12     13.18 o 
  -4   2  24        7.03       -9.87     12.84 o 
  -3   2  24       44.73       52.53     19.69 o 
  -2   2  24       68.01       94.04     23.42 o 
  -1   2  24        4.94       13.09     13.63 o 
   0   2  24        6.80       15.77     14.65 o 
   1   2  24        4.85       -0.25      7.80 o 
   2   2  24       68.83       49.37     14.68 o 
   3   2  24       44.13       68.41     16.64 o 
   4   2  24        6.86       -2.55      8.97 o 
  -5   3  24        3.15        4.27     13.71 o 
  -4   3  24        4.53       -7.61     15.77 o 
  -3   3  24       68.98       83.72     22.58 o 
  -2   3  24       74.05       95.88     23.38 o 
  -1   3  24       19.54       44.47     16.38 o 
   0   3  24       74.44      107.32     24.37 o 
   1   3  24       20.21       19.62      8.38 o 
  -5   4  24        7.47       -5.56     17.47 o 
  -4   4  24       21.82       25.30     17.19 o 
  -3   4  24        5.33       21.23     15.61 o 
  -2   4  24       35.89       38.28     18.48 o 
  -1   4  24        0.98       -5.15     14.59 o 
   0   4  24        2.74        6.20     12.37 o 
   1   4  24        0.97       -7.69     11.74 o 
   2   4  24       37.00       21.53     15.78 o 
  -4   5  24        3.35       -8.38     17.84 o 
  -3   5  24       27.61       35.36     17.30 o 
  -2   5  24        5.32       20.90     17.78 o 
  -1   5  24       31.47       44.53     20.46 o 
   0   5  24       83.45       75.96     23.93 o 
   1   5  24       31.56       40.91     17.56 o 
   2   5  24        5.70       27.11     16.02 o 
  -3   6  24        5.98       -5.73     15.13 o 
  -2   6  24       28.28       43.40     18.67 o 
  -1   6  24        5.84       13.20     15.81 o 
   0   6  24        1.99       24.19     18.24 o 
   1   6  24        5.71      -16.30     16.30 o 
   2   6  24       28.51       18.80     14.48 o 
   0   7  24       49.68       55.70     21.06 o 
   1   0  25      162.33      144.47     25.82 o 
   2   0  25       47.52       65.67     19.05 o 
   3   0  25       11.24       26.68     15.50 o 
   4   0  25        8.59       19.43     12.97 o 
   5   0  25        0.49        9.37     14.01 o 
  -5   1  25        2.53      -17.79     17.79 o 
  -4   1  25       53.22       67.95     21.21 o 
  -3   1  25        2.62       -1.57     10.75 o 
  -2   1  25       35.74       24.14     14.59 o 
  -1   1  25       24.73       23.05     15.08 o 
   0   1  25       27.80       55.96     13.48 o 
   1   1  25       24.39       25.45      9.64 o 
   2   1  25       35.54       31.96     13.83 o 
   3   1  25        3.21        6.00     11.30 o 
   4   1  25       52.88       61.94     19.28 o 
   5   1  25        2.56        1.76     13.08 o 
  -5   2  25        6.29        4.65     11.97 o 
  -4   2  25       11.58       -1.93     15.95 o 
  -3   2  25       32.90       34.46     15.92 o 
  -2   2  25       17.49       14.86     11.84 o 
  -1   2  25      121.00      147.40     27.42 o 
   0   2  25        3.48        0.58     12.41 o 
   1   2  25      121.15      129.33     17.17 o 
   2   2  25       16.99       39.55     15.62 o 
   3   2  25       32.61       48.72     14.92 o 
  -4   3  25       38.91       14.56     14.90 o 
  -3   3  25        1.23       13.25     15.14 o 
  -2   3  25       29.09       30.95     17.01 o 
  -1   3  25       50.25       39.11     17.53 o 
   0   3  25        8.04       20.48     15.50 o 
   1   3  25       50.10       54.17     19.04 o 
  -4   4  25        6.91      -19.66     19.99 o 
  -3   4  25       28.74       61.47     22.27 o 
  -2   4  25        4.78        7.53     12.78 o 
  -1   4  25       46.33       39.27     18.13 o 
   0   4  25        2.35       15.89     16.98 o 
   1   4  25       47.07       43.04     17.18 o 
  -3   5  25        2.13       11.51     13.04 o 
  -2   5  25        8.97       31.81     16.88 o 
  -1   5  25       41.09       35.62     19.13 o 
   0   5  25       40.48       46.83     20.83 o 
   1   5  25       41.35       74.37     23.57 o 
   2   5  25        9.28       19.88     15.92 o 
  -1   6  25       27.18       24.90     17.06 o 
   0   6  25       10.78        5.29     14.10 o 
   1   6  25       27.59       52.46     21.61 o 
   0   0  26      182.93      165.82     27.94 o 
   1   0  26       11.86       13.93     12.29 o 
   2   0  26       33.52       36.47     16.39 o 
   3   0  26       27.12       25.86     16.16 o 
   4   0  26       31.15       52.61     18.39 o 
  -4   1  26        6.78       12.54     14.92 o 
  -3   1  26      103.89      121.57     25.71 o 
  -2   1  26        2.94       11.74     11.68 o 
  -1   1  26       66.77       70.26     19.92 o 
   0   1  26        0.31       -3.90      8.56 o 
   1   1  26       66.09       85.50     14.58 o 
   2   1  26        2.62        5.07     10.93 o 
   3   1  26      104.28      104.22     23.45 o 
   4   1  26        6.69       -6.31     12.36 o 
  -4   2  26        7.87        8.74     13.00 o 
  -3   2  26       13.03       14.78     13.72 o 
  -2   2  26       38.38       47.45     19.35 o 
  -1   2  26        7.86       32.01     17.69 o 
   0   2  26      144.03      153.42     28.07 o 
   1   2  26        7.55        8.94      8.26 o 
   2   2  26       37.82       19.87     11.75 o 
  -3   3  26       42.27       46.38     20.76 o 
  -2   3  26        1.23        5.20     13.48 o 
  -1   3  26        2.34        3.72     12.95 o 
   0   3  26       19.04        0.03     13.24 o 
   1   3  26        2.28       -1.05     13.98 o 
  -3   4  26        6.99       11.07     13.64 o 
  -2   4  26       29.25       24.04     18.08 o 
  -1   4  26        2.05        3.13     10.63 o 
   0   4  26       68.88      111.02     25.83 o 
   1   4  26        1.95       23.37     14.47 o 
  -1   5  26       13.79       22.44     14.72 o 
   0   5  26       30.19       51.99     21.50 o 
   1   5  26       13.68       13.16     16.34 o 
   1   0  27        5.96       -5.59     12.06 o 
   2   0  27        1.65       18.37     15.43 o 
   3   0  27      156.65      161.54     28.61 o 
  -3   1  27        4.11        6.59     12.79 o 
  -2   1  27       97.57      116.93     26.24 o 
  -1   1  27        1.53       10.67     13.06 o 
   0   1  27        2.38        3.98     12.82 o 
   1   1  27        1.72       -6.99     10.91 o 
   2   1  27       97.47      103.91     23.43 o 
   3   1  27        3.94        9.26     12.42 o 
  -3   2  27       49.23       61.41     21.08 o 
  -2   2  27        1.26        9.69     12.18 o 
  -1   2  27       19.91       33.94     16.72 o 
   0   2  27       41.82       41.92     17.58 o 
   1   2  27       20.03       34.11     11.27 o 
  -2   3  27        9.07       19.84     16.75 o 
  -1   3  27        5.78        0.02     12.98 o 
   0   3  27        7.66        5.85     14.55 o 
   1   3  27        6.22       27.43     16.57 o 
   0   4  27        1.59       -0.33     10.85 o 
   0   0  28        2.05       -2.81      9.92 o 
   1   0  28        7.47        9.12     11.20 o 
   2   0  28       54.49       49.52     18.46 o 
  -1   1  28       12.99       12.82     12.10 o 
   0   1  28        0.02       -6.87     12.49 o 
   1   1  28       12.28        3.60     12.27 o 
   0   2  28        0.36        1.83     11.15 o 
                                                 
